# Supplementary material for: Spatiotemporal variability in Swedish lake ecosystems
Source: PLoS One. 2022 Mar 21;17(3):e0265571. doi: 10.1371/journal.pone.0265571 (PMC8936495; doi:10.1371/journal.pone.0265571)
Supplement: S1 Data — Separate tabs for each year provide the data collected at the sampling stations. (XLSX) [file pone.0265571.s007.xlsx]

## Sheet: Sampling Year=2018
Lake Name	Site ID	EU id	X coordinates	Y coordinates	Koordinatsystem	Longitude	Latitude	Sampling Month	Sampling day	WaterColor:Absorbtion_Filtered 420nm	Alk/Acid	Condutivity	NH4-N	pH	PO4-P	SO4_IC	TOC	Tot-P	Watertemperatur
Havgårdssjön	145	SE615365-134524	6150322	396176	SWEREF 99 TM	13.3569	55.488	8	16	0.028	1.95	26.4	137	8.18	4	11	12.3	86.7	21.2
Krankesjön	146	SE617797-135339	6174721	404038	SWEREF 99 TM	13.4728	55.7087	8	23	0.054	1.37	27.9	98	8.64	4	27	16.1	39.8	20.8
Krageholmssjön	138	SE615375-137087	6150719	421789	SWEREF 99 TM	13.762	55.4963	8	22	0.034	1.87	24.9	11	8.99	1	14	13.7	257	21
St Skärsjön	73	SE628606-133205	6282493	381448	SWEREF 99 TM	13.0712	56.6748	8	9	0.161	0.158	8.53	342	6.28	1	6.3	8.5	22.4	7.3
Rammsjön	78	SE629570-135470	6292542	403889	SWEREF 99 TM	13.429	56.7656	8	22	0.46	-0.003	2.94	50	5.23	4	1.2	13.4	36	19.4
Skärsjön	66	SE633344-130068	6329472	349541	SWEREF 99 TM	12.5199	57.0842	8	22	0.026	0.129	7.98	12	7.09	1	6.2	4.9	7.6	19.7
Bäen	63	SE623624-141149	6233634	461425	SWEREF 99 TM	14.3775	56.246	8	21	0.27	0.038	7.58	66	5.9	1	7.7	14.3	13.4	19.7
Harasjön	71	SE632231-136476	6319106	413711	SWEREF 99 TM	13.5792	57.0074	8	13	0.517	0.016	4.62	37	5.73	1	2.7	19.1	22.7	19.1
Örsjön	70	SE624038-143063	6237996	480506	SWEREF 99 TM	14.688	56.2865	8	29	0.09	0.056	5.66	12	6.31	1	4.2	11.2	9	17.5
Svinarydsjön	69	SE622803-144609	6225833	496102	SWEREF 99 TM	14.9372	56.1775	8	29	0.099	0.102	8.73	19	6.6	1	3.5	17.6	22.6	17
Lilla Öresjön	79	SE638665-129243	6382547	340666	SWEREF 99 TM	12.3394	57.5576	8	22	0.098	0.032	5.19	8	6.26	1	2.5	8.5	9.1	18.1
Hagasjön	130	SE635878-137392	6355662	422434	SWEREF 99 TM	13.7142	57.3375	8	21	0.093	0.115	4.99	9	6.65	1	3.2	9.8	10.5	18.8
Älgarydssjön	75	SE633989-140731	6337178	456028	SWEREF 99 TM	14.2727	57.1757	8	20	0.192	0.031	4.58	18	6.07	1	2.9	13.4	17.3	19.1
Sännen	68	SE624421-147234	6242312	522150	SWEREF 99 TM	15.3582	56.325	8	14	0.051	0.051	6.51	6	6.4	1	9.7	9	13.4	21.5
Fiolen	84	SE633025-142267	6327724	471494	SWEREF 99 TM	14.5296	57.092	8	23	0.17	0.12	6.37	419	6.26	1	4.3	12.1	19.4	13.2
Hinnasjön	91	SE630605-144655	6303819	495647	SWEREF 99 TM	14.9286	56.8781	8	20	0.141	0.101	7.38	10	6.56	1	8.4	13.8	15.9	19.9
Tomeshultagölen	99	SE629026-147562	6288378	524888	SWEREF 99 TM	15.4069	56.7388	8	21	0.46	0.032	5.06	9	6.17	1	4	18.1	27.9	19.8
Storasjö	86	SE631360-146750	6311612	516497	SWEREF 99 TM	15.2712	56.9478	8	20	0.14	0.023	3.42	11	6.08	1	2.4	10.8	8.1	19.6
Brunnsjön	98	SE627443-149526	6272787	544705	SWEREF 99 TM	15.7281	56.5972	8	13	0.481	0.033	6.04	89	5.35	1	8.1	22.9	16.4	4.9
Hjärtsjön	83	SE632515-146675	6323148	515611	SWEREF 99 TM	15.2573	57.0515	8	20	0.022	0.011	4	19	5.98	1	5.6	5.7	4.1	19.9
Tångerdasjön	143	SE637120-145525	6369038	503572	SWEREF 99 TM	15.0595	57.464	8	14	0.095	0.449	9.76	12	7.62	1	6.4	14.8	35.6	19.1
Alsjön	111	SE647050-130644	6466507	353666	SWEREF 99 TM	12.5046	58.3155	8	20	0.204	0.01	6.34	10	5.71	1	3.5	14.7	17.1	18.9
Fjärasjö	121	SE638725-146677	6385218	514896	SWEREF 99 TM	15.2493	57.6091	8	14	0.07	0.164	6.37	8	7	1	6.6	10.5	7.1	19.5
St. Lummersjön	102	SE644463-139986	6441770	447338	SWEREF 99 TM	14.1062	58.1142	8	16	0.341	0.164	5.07	16	6.77	1	3	9.4	11.8	19.5
Hökesjön	95	SE639047-149701	6388795	545084	SWEREF 99 TM	15.7582	57.6395	8	14	0.017	0.157	4.74	7	7.18	1	5.3	5.5	3.7	20.9
Tängersjö	120	SE637121-151366	6369742	561955	SWEREF 99 TM	16.0328	57.4661	8	14	0.078	0.077	4.94	11	6.53	1	4	13.7	7	20.5
Skärgölen	150	SE640609-148673	6404286	534623	SWEREF 99 TM	15.5822	57.7793	8	15	0.048	0.02	2.6	9	6.06	1	2.5	8.2	8.3	19.7
Rotehogstjärnen	94	SE652902-125783	6524402	304388	SWEREF 99 TM	11.615	58.8155	8	9	0.517	0.018	4.86	300	5.34	1	3	20.4	33.7	7.7
Allgjuttern	96	SE642489-151724	6423441	564895	SWEREF 99 TM	16.0963	57.9479	8	14	0.078	0.09	4.38	13	5.93	1	5.8	7.5	13.7	4.2
Humsjön	113	SE650061-142276	6497994	469555	SWEREF 99 TM	14.4758	58.6212	8	16	0.029	0.183	4.18	37	6.87	1	2.7	6.7	8.9	21.3
Västra Solsjön	117	SE655863-129783	6554474	344002	SWEREF 99 TM	12.2763	59.1009	8	28	0.025	0.271	5.19	14	8.78	1	2.6	5.4	2.1	16.8
Fagertärn	131	SE651558-143620	6513117	482808	SWEREF 99 TM	14.7058	58.7582	8	13	0.142	0.042	3.49	17	6.17	1	3	11.2	13.2	19.6
Grissjön	110	SE651578-146163	6513623	508222	SWEREF 99 TM	15.1451	58.763	8	20	0.107	0.022	3.3	6	6.01	1	3.7	11.2	6.4	26.1
Bysjön	88	SE658086-130264	6576747	348540	SWEREF 99 TM	12.3399	59.3024	8	16	0.038	0.114	4.57	6	6.88	1	3.2	6.1	12	18.3
Överudssjön	80	SE659105-133982	6587380	385573	SWEREF 99 TM	12.9841	59.4095	8	14	0.055	0.236	5.45	55	7.04	4	2.8	12.1	72.9	18.4
Skärgölen	109	SE651573-152481	6514333	571374	SWEREF 99 TM	16.2339	58.7631	8	23	0.037	0.193	4.87	4	7.01	1	5.4	7.7	5.6	19.3
Ulvsjön	87	SE661521-130182	6611064	347304	SWEREF 99 TM	12.2937	59.6098	8	21	0.06	0.054	2.92	8	6.55	1	2.6	6.8	6.3	16.5
Limmingsjön	92	SE660804-142742	6605422	472916	SWEREF 99 TM	14.5233	59.5867	8	14	0.047	0.121	2.85	13	6.97	1	2	6.6	4.3	18.8
Översjön	59	SE664410-136192	6640666	407015	SWEREF 99 TM	13.3382	59.893	8	13	0.049	0.029	1.94	6	6.39	1	2.2	6	5.4	18.7
Rundbosjön	142	SE652177-159038	6521160	636846	SWEREF 99 TM	17.3691	58.8086	8	7	0.081	0.456	13.7	55	7.22	3	21	11.5	23.7	25
Lillsjön	141	SE655380-155738	6552780	603472	SWEREF 99 TM	16.8065	59.1017	8	8	0.116	0.539	11.4	214	6.92	4	13	17.3	51	23.7
Björken	76	SE652707-159032	6526457	636722	SWEREF 99 TM	17.3702	58.8562	8	7	0.058	0.286	6.17	12	7.41	1	5.8	9.4	6.5	24.2
Bästeträsk	144	SE642555-168553	6426108	733122	SWEREF 99 TM	18.936	57.9157	8	28	0.019	2.03	23.2	16	8.3	1	4.7	14.7	5.7	18.3
Djupa Holmsjön	128	SE656263-156963	6561754	615611	SWEREF 99 TM	17.023	59.1792	8	8	0.129	0.054	3.2	29	6.36	1	3.5	13.5	4.8	24
Stora Envättern	82	SE655587-158869	6555227	634745	SWEREF 99 TM	17.3535	59.115	8	6	0.274	0.067	4.07	173	5.82	1	4.3	16.5	16.7	6.2
N. Yngern	81	SE656206-159170	6561452	637680	SWEREF 99 TM	17.4086	59.1699	8	6	0.026	0.285	7.37	4	7.53	1	9.3	7	10.2	24.3
Övre Skärsjön	90	SE663532-148571	6633396	530845	SWEREF 99 TM	15.5503	59.8371	8	14	0.221	0.027	2.28	37	5.54	1	3	10.1	8.4	18.8
Dagarn	89	SE664197-149337	6640136	538420	SWEREF 99 TM	15.6867	59.897	8	16	0.049	0.14	5.37	17	6.89	1	3.4	7.7	5.6	19.8
Hällsjön	57	SE667151-149602	6669695	540709	SWEREF 99 TM	15.7366	60.1628	8	14	0.059	0.059	2.59	9	6.6	1	3.1	10.2	5.1	20.1
Ekholmssjön	148	SE663907-156927	6638162	614324	SWEREF 99 TM	17.0449	59.8658	8	29	0.082	0.436	7.68	6	7.49	1	6.6	13	28.6	20
Gipsjön	58	SE672729-138082	6724037	424887	SWEREF 99 TM	13.6265	60.645	8	20	0.231	0.025	1.34	7	5.94	1	0.6	11.5	11.9	16.1
Fysingen	140	SE660749-161885	6607195	664270	SWEREF 99 TM	17.9081	59.5707	8	29	0.033	2.19	53.2	10	8.02	2	90	9.7	25.2	17.9
Siggeforasjön	62	SE665175-157559	6650914	620487	SWEREF 99 TM	17.1623	59.9785	8	21	0.236	0.161	4.46	16	6.75	1	3.4	17.7	11.4	18.1
Tärnan	119	SE660688-164478	6606900	690200	SWEREF 99 TM	18.366	59.557	8	29	0.074	0.355	6.3	9	7.74	1	3.9	13.8	17.4	19.6
Edasjön	55	SE663365-161779	6633334	662893	SWEREF 99 TM	17.904	59.8056	8	24	0.1	1.11	16.4	10	7.52	6	5.5	15.2	38.3	19
Spjutsjön	54	SE672467-148031	6722638	524356	SWEREF 99 TM	15.4453	60.6388	8	22	0.021	0.114	2.82	13	6.84	1	3.9	4.8	2.2	18
Långsjön	129	SE673534-153381	6733960	577702	SWEREF 99 TM	16.4281	60.7343	8	22	0.22	0.061	2.45	7	6.53	1	2.3	12.6	10.6	16.3
Gosjön	133	SE677506-156174	6774007	605132	SWEREF 99 TM	16.9527	61.0874	8	22	0.317	0.066	2.41	4	6.65	1	0.95	17.8	22.3	16.5
Sangen	115	SE686849-145214	6866040	494426	SWEREF 99 TM	14.8969	61.9277	8	20	0.059	0.139	2.31	31	6.9	1	1.1	5.7	11.1	15.4
Stensjön	132	SE683673-154083	6835394	583469	SWEREF 99 TM	16.5753	61.6428	8	12	0.157	0.053	1.72	24	5.82	1	1.4	8	9.3	10.9
Tväringen	126	SE690345-149315	6901492	534982	SWEREF 99 TM	15.6765	62.2444	8	11	0.085	0.121	2.8	9	6.76	1	1.6	8	3.9	19.3
Stor-Backsjön	116	SE695220-143383	6949478	475083	SWEREF 99 TM	14.5165	62.676	8	26	0.128	0.209	3.46	61	7.01	1	1.8	11.9	13.5	16.2
V. Rännöbodsjön	134	SE691365-156127	6912536	602945	SWEREF 99 TM	16.9906	62.331	8	29	0.081	0.323	4.77	47	7.06	1	3.2	7.7	11.2	16.9
Valasjön	65	SE698918-158665	6988354	627371	SWEREF 99 TM	17.5188	63.0034	8	1	0.142	0.098	2.51	27	6.62	1	2	10.6	8	23.5
Stor-Björsjön	114	SE706083-132287	7056652	362825	SWEREF 99 TM	12.2332	63.6111	8	27	0.071	0.233	3.2	6	7.15	1	0.8	4.7	3.4	11.8
Fyrsjön	74	SE704082-148125	7038648	521368	SWEREF 99 TM	15.4321	63.4766	8	1	0.043	0.772	8.8	5	7.81	1	2.7	6	4.5	22.2
Hällvattnet	61	SE704955-159090	7048754	630861	SWEREF 99 TM	17.6366	63.5438	8	2	0.123	0.072	1.92	19	6.67	1	1.4	9.2	3.9	22.38
Degervattnet	112	SE708512-152086	7083426	560401	SWEREF 99 TM	16.2294	63.8728	8	3	0.073	0.2	3.38	6	7.21	1	1.7	8.1	5.9	21.7
Dunnervattnet	139	SE713131-144608	7128648	485073	SWEREF 99 TM	14.6948	64.2847	8	7	0.065	0.097	1.94	3	6.89	1	1.1	5.5	2.4	17.1
Remmarsjön	60	SE708619-162132	7085765	660807	SWEREF 99 TM	18.2726	63.862	8	27	0.272	0.084	1.88	19	5.8	7	1.2	10.8	20.1	9.1
Mäsen	56	SE665654-149206	6654684	536934	SWEREF 99 TM	15.3844	64.7252	8	14	0.046	0.192	4.41	6	7.25	1	4.9	8.7	7.9	20.6
Stor-Arasjön	104	SE716717-158596	7166268	624434	SWEREF 99 TM	17.6004	64.5986	8	30	0.069	0.087	1.61	21	6.76	1	0.77	5.9	5.5	13
Täftesträsket	107	SE711365-171748	7114434	756591	SWEREF 99 TM	20.262	64.0611	8	22	0.112	0.119	3.03	21	6.8	1	2.1	10.3	13	16.2
Bjännsjön	135	SE713404-172465	7134909	763500	SWEREF 99 TM	20.4387	64.2389	8	15	0.164	0.069	2.24	37	6.6	1	2.3	8.7	15.9	17.2
Stor-Tjulträsket	137	SE731799-151196	7316078	548538	SWEREF 99 TM	16.0679	65.9619	8	6	0.018	0.331	4.07	3	7.53	1	2.2	2.1	1	18
Vuolgamjaure	103	SE728744-162653	7287010	663453	SWEREF 99 TM	18.5561	65.6634	8	15	0.039	0.136	2.12	23	7.07	1	0.93	4.8	3.7	14.7
Brännträsket	101	SE728095-175926	7282225	796227	SWEREF 99 TM	21.4169	65.5262	8	21	0.15	0.125	2.51	8	6.86	1	1.5	10.5	10.7	16.4
Louvvajaure	122	SE736804-160569	7367313	641584	SWEREF 99 TM	18.1695	66.3931	8	14	0.013	0.185	2.64	18	7.24	1	1.2	3.6	1.4	16.2
Njalakjaure	106	SE741340-153576	7411751	571098	SWEREF 99 TM	16.6185	66.8156	8	16	0.01	0.044	0.74	23	6.58	1	0.57	1.2	2.9	11.7
Jutsajaure	123	SE744629-167999	7446496	714847	SWEREF 99 TM	19.9436	67.059	8	14	0.065	0.127	1.81	51	6.86	1	0.78	5.4	8.8	14.6
Pahajärvi	125	SE742829-183168	7430468	866731	SWEREF 99 TM	23.3529	66.7709	8	13	0.033	0.131	2.16	31	6.84	1	1.5	5.6	19.6	16.7
Abiskojaure	136	SE758208-161749	7581424	650600	SWEREF 99 TM	18.6525	68.3058	8	15	0.014	0.188	3.08	6	6.95	1	4.5	1.4	2.1	9.6

## Sheet: Sampling Year=2017
Lake Name	Site ID	EU id	X coordinates	Y coordinates	Koordinatsystem	Longitude	Latitude	Sampling Month	Sampling day	WaterColor:Absorbtion_Filtered 420nm	Alk/Acid	Condutivity	NH4-N	pH	PO4-P	SO4_IC	TOC	Tot-P	Watertemperatur
Havgårdssjön	145	SE615365-134524	6150322	396176	SWEREF 99 TM	13.3569	55.488	8	16	0.026	2.27	29	52	8.07	3	12	9.4	49.1	19.5
Krankesjön	146	SE617797-135339	6174721	404038	SWEREF 99 TM	13.4728	55.7087	8	16	0.045	1.14	24.6	13	8.77	1	26	11.2	18.1	19.9
Krageholmssjön	138	SE615375-137087	6150719	421789	SWEREF 99 TM	13.762	55.4963	8	16	0.034	2.48	30.9	33	8.42	58	12	11.1	168	19.6
St Skärsjön	73	SE628606-133205	6282493	381448	SWEREF 99 TM	13.0712	56.6748	8	9	0.323	0.154	8.99	528	6.37	1	6	6.2	16.3	8.2
Rammsjön	78	SE629570-135470	6292542	403889	SWEREF 99 TM	13.429	56.7656	8	16	0.492	-0.02	3.5	10	4.92	6	1.5	13.4	27.4	19
Skärsjön	66	SE633344-130068	6329472	349541	SWEREF 99 TM	12.5199	57.0842	8	10	0.021	0.133	7.97	8	7.05	1	6.3	4.5	7.4	18.6
Bäen	63	SE623624-141149	6233634	461425	SWEREF 99 TM	14.3775	56.246	8	15	0.114	0.02	7.7	11	6.15	1	11	7.9	10.9	9.7
Harasjön	71	SE632231-136476	6319106	413711	SWEREF 99 TM	13.5792	57.0074	8	21	0.269	0.017	5.11	8	5.85	2	4.9	14	17.6	18.8
Örsjön	70	SE624038-143063	6237996	480506	SWEREF 99 TM	14.688	56.2865	8	15	0.054	0.057	5.4	7	6.59	1	4.7	9.4	7.8	18.5
Svinarydsjön	69	SE622803-144609	6225833	496102	SWEREF 99 TM	14.9372	56.1775	8	15	0.046	0.1	8.21	7	6.71	1	4	12.2	14.7	20
Lilla Öresjön	79	SE638665-129243	6382547	340666	SWEREF 99 TM	12.3394	57.5576	8	15	0.09	0.024	5.54	13	6.22	1	2.7	7.5	10	18.3
Hagasjön	130	SE635878-137392	6355662	422434	SWEREF 99 TM	13.7142	57.3375	8	16	0.08	0.101	4.58	7	6.81	1	3.4	8.8	6	18.4
Älgarydssjön	75	SE633989-140731	6337178	456028	SWEREF 99 TM	14.2727	57.1757	8	16	0.116	0.029	5.33	7	6.27	1	6.2	11.1	15.1	18.1
Sännen	68	SE624421-147234	6242312	522150	SWEREF 99 TM	15.3582	56.325	8	15	0.022	0.034	6.41	5	6.28	1	11	7	13	20.3
Fiolen	84	SE633025-142267	6327724	471494	SWEREF 99 TM	14.5296	57.092	8	14	0.032	0.102	5.11	17	6.78	1	5.4	7.1	12.7	17.8
Hinnasjön	91	SE630605-144655	6303819	495647	SWEREF 99 TM	14.9286	56.8781	8	14	0.073	0.103	7.42	9	6.59	1	9.9	10.4	15.4	19
Tomeshultagölen	99	SE629026-147562	6288378	524888	SWEREF 99 TM	15.4069	56.7388	8	21	0.553	0.009	4.58	8	5.98	2	3.5	22.8	29.3	18.2
Storasjö	86	SE631360-146750	6311612	516497	SWEREF 99 TM	15.2712	56.9478	8	15	0.059	0.023	3.34	11	6.1	1	3.2	9.2	9.6	18.8
Brunnsjön	98	SE627443-149526	6272787	544705	SWEREF 99 TM	15.7281	56.5972	8	14	0.49	0.028	6.67	84	5.21	2	9.2	20.6	12.5	6.4
Hjärtsjön	83	SE632515-146675	6323148	515611	SWEREF 99 TM	15.2573	57.0515	8	15	0.01	0.01	3.76	5	5.99	1	5.8	4.8	5.7	18.3
Tångerdasjön	143	SE637120-145525	6369038	503572	SWEREF 99 TM	15.0595	57.464	8	17	0.075	0.366	8.66	13	7.32	1	7.2	13.2	34.9	20.4
Alsjön	111	SE647050-130644	6466507	353666	SWEREF 99 TM	12.5046	58.3155	8	16	0.15	0.006	6.29	20	5.76	1	3.7	11.2	12.5	19.3
Fjärasjö	121	SE638725-146677	6385218	514896	SWEREF 99 TM	15.2493	57.6091	8	17	0.036	0.177	6.11	20	6.97	1	6.8	7.4	6.5	19.1
St. Lummersjön	102	SE644463-139986	6441770	447338	SWEREF 99 TM	14.1062	58.1142	8	8	0.286	0.168	5.08	4	6.9	1	3.2	6.2	12.5	18.4
Hökesjön	95	SE639047-149701	6388795	545084	SWEREF 99 TM	15.7582	57.6395	8	15	0.018	0.154	4.6	12	7.01	1	5.2	5.1	3.5	18.6
Tängersjö	120	SE637121-151366	6369742	561955	SWEREF 99 TM	16.0328	57.4661	8	22	0.043	0.082	4.57	15	6.63	1	4.1	11.1	6.7	18.6
Skärgölen	150	SE640609-148673	6404286	534623	SWEREF 99 TM	15.5822	57.7793	8	15	0.028	0.017	2.51	10	6.05	1	3.1	7.7	7.1	18.9
Rotehogstjärnen	94	SE652902-125783	6524402	304388	SWEREF 99 TM	11.615	58.8155	8	15	0.492	0.016	5.49	236	5.21	2	2.6	21.9	43.8	6.9
Allgjuttern	96	SE642489-151724	6423441	564895	SWEREF 99 TM	16.0963	57.9479	8	14	0.055	0.092	4.21	10	5.88	1	5.9	6.6	14.4	4.3
Humsjön	113	SE650061-142276	6497994	469555	SWEREF 99 TM	14.4758	58.6212	8	8	0.028	0.172	3.88	5	6.95	1	2.5	7.2	8.7	19.4
Västra Solsjön	117	SE655863-129783	6554474	344002	SWEREF 99 TM	12.2763	59.1009	8	17	0.022	0.217	4.5	18	7.62	1	2.6	5.4	2	18.1
Fagertärn	131	SE651558-143620	6513117	482808	SWEREF 99 TM	14.7058	58.7582	8	14	0.134	0.046	3.22	9	6.44	1	2.8	11	15.1	18.1
Grissjön	110	SE651578-146163	6513623	508222	SWEREF 99 TM	15.1451	58.763	8	14	0.087	0.023	3.09	4	6.13	1	3.7	9.4	6	19.43
Bysjön	88	SE658086-130264	6576747	348540	SWEREF 99 TM	12.3399	59.3024	8	14	0.032	0.105	4.24	8	6.99	1	3.4	6.4	6.6	19.3
Överudssjön	80	SE659105-133982	6587380	385573	SWEREF 99 TM	12.9841	59.4095	8	16	0.063	0.226	5.25	9	6.92	2	3.1	10	41.1	19.2
Skärgölen	109	SE651573-152481	6514333	571374	SWEREF 99 TM	16.2339	58.7631	8	21	0.032	0.197	4.82	5	7.1	1	5.4	7.3	6.1	18.87
Ulvsjön	87	SE661521-130182	6611064	347304	SWEREF 99 TM	12.2937	59.6098	8	10	0.069	0.053	2.6	12	6.49	1	2.4	7.3	8.1	18.8
Limmingsjön	92	SE660804-142742	6605422	472916	SWEREF 99 TM	14.5233	59.5867	8	17	0.052	0.116	2.8	6	6.98	1	2.1	5.4	3.9	17.7
Översjön	59	SE664410-136192	6640666	407015	SWEREF 99 TM	13.3382	59.893	8	9	0.049	0.027	1.92	9	6.41	1	2.2	6.2	4.8	18.8
Rundbosjön	142	SE652177-159038	6521160	636846	SWEREF 99 TM	17.3691	58.8086	8	7	0.062	0.456	14.4	30	7.17	4	22	10.4	26.4	20
Lillsjön	141	SE655380-155738	6552780	603472	SWEREF 99 TM	16.8065	59.1017	8	7	0.106	0.572	11.2	66	7.07	30	11	16	93.9	20.2
Björken	76	SE652707-159032	6526457	636722	SWEREF 99 TM	17.3702	58.8562	8	7	0.053	0.276	5.96	17	7.28	1	5.9	8.6	7.7	20.1
Djupa Holmsjön	128	SE656263-156963	6561754	615611	SWEREF 99 TM	17.023	59.1792	8	7	0.118	0.055	3.02	15	6.54	1	3.4	13	6.1	19.9
Stora Envättern	82	SE655587-158869	6555227	634745	SWEREF 99 TM	17.3535	59.115	8	17	0.074	0.075	3.6	35	5.87	1	4.5	9.5	13.8	7.9
N. Yngern	81	SE656206-159170	6561452	637680	SWEREF 99 TM	17.4086	59.1699	8	17	0.022	0.284	7.27	7	7.35	1	9.5	6	8.9	20.5
Övre Skärsjön	90	SE663532-148571	6633396	530845	SWEREF 99 TM	15.5503	59.8371	8	14	0.212	0.023	2.2	22	5.6	8	3	9.7	8.2	17.8
Dagarn	89	SE664197-149337	6640136	538420	SWEREF 99 TM	15.6867	59.897	8	16	0.046	0.145	4.99	8	6.91	1	3.5	6.6	5.2	17.9
Hällsjön	57	SE667151-149602	6669695	540709	SWEREF 99 TM	15.7366	60.1628	8	15	0.059	0.063	2.58	11	6.57	1	2.9	9.5	5	20
Ekholmssjön	148	SE663907-156927	6638162	614324	SWEREF 99 TM	17.0449	59.8658	8	15	0.046	0.437	8.05	7	7.43	1	8.3	10.9	22.5	19.5
Gipsjön	58	SE672729-138082	6724037	424887	SWEREF 99 TM	13.6265	60.645	8	16	0.242	0.017	1.38	5	5.77	1	0.71	10.7	10.7	16.3
Fysingen	140	SE660749-161885	6607195	664270	SWEREF 99 TM	17.9081	59.5707	8	16	0.03	2.41	58	21	7.99	2	94	10.7	37	19.2
Siggeforasjön	62	SE665175-157559	6650914	620487	SWEREF 99 TM	17.1623	59.9785	8	17	0.148	0.208	4.85	6	6.99	1	4.2	13.7	10.5	20.4
Tärnan	119	SE660688-164478	6606900	690200	SWEREF 99 TM	18.366	59.557	8	16	0.063	0.356	6.48	4	7.34	1	4.7	11.5	11.2	19.4
Edasjön	55	SE663365-161779	6633334	662893	SWEREF 99 TM	17.904	59.8056	8	16	0.074	1.2	17.7	42	7.43	4	6	14	36.8	19.1
Spjutsjön	54	SE672467-148031	6722638	524356	SWEREF 99 TM	15.4453	60.6388	8	15	0.02	0.115	2.75	3	6.94	1	3.7	4.1	3.1	18.5
Långsjön	129	SE673534-153381	6733960	577702	SWEREF 99 TM	16.4281	60.7343	8	10	0.192	0.077	2.3	5	6.47	1	2.2	11.6	8.7	20.6
Gosjön	133	SE677506-156174	6774007	605132	SWEREF 99 TM	16.9527	61.0874	8	10	0.248	0.061	2.41	7	6.29	1	1.5	18.2	22	19.6
Sangen	115	SE686849-145214	6866040	494426	SWEREF 99 TM	14.8969	61.9277	8	21	0.062	0.142	2.29	13	7.04	1	1.2	5.4	7.2	14.8
Stensjön	132	SE683673-154083	6835394	583469	SWEREF 99 TM	16.5753	61.6428	8	14	0.127	0.053	1.82	21	5.92	1	1.3	7.7	8.1	12.7
Tväringen	126	SE690345-149315	6901492	534982	SWEREF 99 TM	15.6765	62.2444	8	15	0.056	0.159	3.16	5	6.96	1	1.6	6	5.9	17.5
Stor-Backsjön	116	SE695220-143383	6949478	475083	SWEREF 99 TM	14.5165	62.676	8	22	0.134	0.227	3.84	3	7.17	1	1.8	12.5	13.6	14.4
V. Rännöbodsjön	134	SE691365-156127	6912536	602945	SWEREF 99 TM	16.9906	62.331	8	8	0.061	0.376	5.43	8	7.26	1	3.1	7	8.9	19
Valasjön	65	SE698918-158665	6988354	627371	SWEREF 99 TM	17.5188	63.0034	8	9	0.136	0.136	2.9	10	6.92	1	2	10.8	9.6	18
Stor-Björsjön	114	SE706083-132287	7056652	362825	SWEREF 99 TM	12.2332	63.6111	8	24	0.103	0.198	2.65	4	7	1	0.67	5.4	2.6	11.5
Fyrsjön	74	SE704082-148125	7038648	521368	SWEREF 99 TM	15.4321	63.4766	8	11	0.063	0.661	7.61	5	7.58	1	2.1	7.1	4.3	16.9
Hällvattnet	61	SE704955-159090	7048754	630861	SWEREF 99 TM	17.6366	63.5438	8	15	0.111	0.08	1.94	9	6.72	1	1.4	7.8	4.5	15.8
Degervattnet	112	SE708512-152086	7083426	560401	SWEREF 99 TM	16.2294	63.8728	8	11	0.079	0.209	3.38	5	7.16	1	1.6	8	4.1	17.7
Dunnervattnet	139	SE713131-144608	7128648	485073	SWEREF 99 TM	14.6948	64.2847	8	11	0.079	0.112	2.12	4	6.97	1	1	5.9	3	16
Remmarsjön	60	SE708619-162132	7085765	660807	SWEREF 99 TM	18.2726	63.862	8	13	0.264	0.086	2.05	10	5.87	2	1.1	11.4	16.9	9
Mäsen	56	SE665654-149206	6654684	536934	SWEREF 99 TM	15.3844	64.7252	8	14	0.055	0.198	4.4	6	7.1	1	4.7	8.7	7.5	19
Stor-Arasjön	104	SE716717-158596	7166268	624434	SWEREF 99 TM	17.6004	64.5986	8	17	0.081	0.086	1.56	4	6.73	1	0.77	5.8	5.9	14.1
Täftesträsket	107	SE711365-171748	7114434	756591	SWEREF 99 TM	20.262	64.0611	8	24	0.104	0.108	2.86	8	6.75	1	2.1	10	8.5	15.7
Bjännsjön	135	SE713404-172465	7134909	763500	SWEREF 99 TM	20.4387	64.2389	8	22	0.161	0.077	2.14	11	6.48	1	2.3	9.1	13.3	15.8
Stor-Tjulträsket	137	SE731799-151196	7316078	548538	SWEREF 99 TM	16.0679	65.9619	8	13	0.025	0.305	3.81	4	7.29	1	1.8	2	1.5	13.2
Vuolgamjaure	103	SE728744-162653	7287010	663453	SWEREF 99 TM	18.5561	65.6634	8	15	0.047	0.131	1.93	10	6.76	1	0.89	5.6	3.3	15
Brännträsket	101	SE728095-175926	7282225	796227	SWEREF 99 TM	21.4169	65.5262	8	15	0.135	0.135	2.72	10	6.87	1	1.7	10.7	8.8	17.2
Louvvajaure	122	SE736804-160569	7367313	641584	SWEREF 99 TM	18.1695	66.3931	8	16	0.017	0.179	2.54	3	7.2	1	1.2	3	1.2	14.9
Njalakjaure	106	SE741340-153576	7411751	571098	SWEREF 99 TM	16.6185	66.8156	8	16	0.01	0.036	0.76	16	6.55	1	0.58	1.4	2	10.3
Jutsajaure	123	SE744629-167999	7446496	714847	SWEREF 99 TM	19.9436	67.059	8	17	0.103	0.098	1.51	5	6.63	1	0.64	6.4	6.2	14.6
Pahajärvi	125	SE742829-183168	7430468	866731	SWEREF 99 TM	23.3529	66.7709	8	10	0.047	0.121	2.01	11	6.87	1	1.4	5.2	13.3	16.5
Abiskojaure	136	SE758208-161749	7581424	650600	SWEREF 99 TM	18.6525	68.3058	8	9	0.016	0.172	2.64	3	6.96	1	3.6	1.4	1.7	11.8

## Sheet: Sampling Year=2016
Lake Name	Site ID	EU id	X coordinates	Y coordinates	Koordinatsystem	Longitude	Latitude	Sampling Month	Sampling day	WaterColor:Absorbtion_Filtered 420nm	Alk/Acid	Condutivity	NH4-N	pH	PO4-P	SO4_IC	TOC	Tot-P	Watertemperatur
Havgårdssjön	145	SE615365-134524	6150322	396176	SWEREF 99 TM	13.3569	55.488	8	11	0.024	1.991	27	93	8.03	4	13	9.9	56.2	17.3
Krankesjön	146	SE617797-135339	6174721	404038	SWEREF 99 TM	13.4728	55.7087	8	16	0.048	1.179	25	7	9.07	1	28	14.5	39.2	18
Krageholmssjön	138	SE615375-137087	6150719	421789	SWEREF 99 TM	13.762	55.4963	8	18	0.035	2.61	33.4	469	8	128	16	9.1	185	18.1
St Skärsjön	73	SE628606-133205	6282493	381448	SWEREF 99 TM	13.0712	56.6748	8	11	0.398	0.143	9.18	536	6.3	1	6.1	8.2	21.1	8.1
Rammsjön	78	SE629570-135470	6292542	403889	SWEREF 99 TM	13.429	56.7656	8	17	0.497	-0.015	3.18	3	5.12	4	1.1	13.2	30.7	18.5
Skärsjön	66	SE633344-130068	6329472	349541	SWEREF 99 TM	12.5199	57.0842	8	25	0.024	0.168	7.7	8	7.02	1	6.3	4.2	7.8	19.8
Bäen	63	SE623624-141149	6233634	461425	SWEREF 99 TM	14.3775	56.246	8	17	0.13	0.022	7.68	26	5.99	1	10	8.3	10.4	17.9
Harasjön	71	SE632231-136476	6319106	413711	SWEREF 99 TM	13.5792	57.0074	8	18	0.324	0.013	4.57	6	5.82	1	2.9	13.1	17.7	16.8
Örsjön	70	SE624038-143063	6237996	480506	SWEREF 99 TM	14.688	56.2865	8	23	0.054	0.061	5.21	6	6.6	1	4.6	8.5	7.4	20.2
Svinarydsjön	69	SE622803-144609	6225833	496102	SWEREF 99 TM	14.9372	56.1775	8	23	0.054	0.12	8.11	4	6.94	1	4	10.4	17.7	20.6
Lilla Öresjön	79	SE638665-129243	6382547	340666	SWEREF 99 TM	12.3394	57.5576	8	16	0.09	0	5.12	11	6.18	1	2.9	7	12.3	17.5
Hagasjön	130	SE635878-137392	6355662	422434	SWEREF 99 TM	13.7142	57.3375	8	18	0.091	0.095	4.37	23	6.5	1	3.2	8.7	11.2	8.3
Älgarydssjön	75	SE633989-140731	6337178	456028	SWEREF 99 TM	14.2727	57.1757	8	16	0.161	0.017	4.23	6	5.99	1	3.4	11.3	17.3	16.3
Sännen	68	SE624421-147234	6242312	522150	SWEREF 99 TM	15.3582	56.325	8	23	0.035	0.037	6.38	8	6.52	1	10	6.7	9	19.5
Fiolen	84	SE633025-142267	6327724	471494	SWEREF 99 TM	14.5296	57.092	8	15	0.044	0.104	4.96	26	6.5	1	5	7.5	13.2	16.4
Hinnasjön	91	SE630605-144655	6303819	495647	SWEREF 99 TM	14.9286	56.8781	8	16	0.115	0.086	6.59	15	6.61	1	7	10.2	18	18.4
Tomeshultagölen	99	SE629026-147562	6288378	524888	SWEREF 99 TM	15.4069	56.7388	8	16	0.471	0.02	4.63	9	5.71	2	4.1	19.4	30.6	18.6
Storasjö	86	SE631360-146750	6311612	516497	SWEREF 99 TM	15.2712	56.9478	8	16	0.077	0.02	3.01	11	6.04	1	2.5	8	14.1	17.6
Brunnsjön	98	SE627443-149526	6272787	544705	SWEREF 99 TM	15.7281	56.5972	8	16	0.458	0.029	6.19	91	5.28	2	8.7	19.5	17.2	6
Hjärtsjön	83	SE632515-146675	6323148	515611	SWEREF 99 TM	15.2573	57.0515	8	16	0.01	0.013	3.45	8	5.96	1	5.2	3.9	3.9	17.4
Tångerdasjön	143	SE637120-145525	6369038	503572	SWEREF 99 TM	15.0595	57.464	8	17	0.074	0.425	8.83	8	7.41	1	5.6	14.1	35.2	17
Alsjön	111	SE647050-130644	6466507	353666	SWEREF 99 TM	12.5046	58.3155	8	18	0.173	0.007	5.36	9	5.6	1	2.2	11.4	11.2	17.4
Fjärasjö	121	SE638725-146677	6385218	514896	SWEREF 99 TM	15.2493	57.6091	8	17	0.053	0.165	5.83	5	7.07	1	6	8.6	9.3	16.5
St. Lummersjön	102	SE644463-139986	6441770	447338	SWEREF 99 TM	14.1062	58.1142	8	10	0.287	0.159	4.82	20	6.72	1	3.2	7.2	9.9	14.7
Hökesjön	95	SE639047-149701	6388795	545084	SWEREF 99 TM	15.7582	57.6395	8	18	0.013	0.152	4.56	9	7.07	1	5.1	5.2	5.4	16.8
Tängersjö	120	SE637121-151366	6369742	561955	SWEREF 99 TM	16.0328	57.4661	8	18	0.04	0.095	4.21	13	6.65	1	3.3	10.8	8.4	16.8
Skärgölen	150	SE640609-148673	6404286	534623	SWEREF 99 TM	15.5822	57.7793	8	17	0.039	0.015	2.28	5	6.04	1	2.6	7.4	10.4	17.5
Rotehogstjärnen	94	SE652902-125783	6524402	304388	SWEREF 99 TM	11.615	58.8155	8	22	0.484	0.011	5.89	6	5.47	1	1.8	18.2	41.7	8.4
Allgjuttern	96	SE642489-151724	6423441	564895	SWEREF 99 TM	16.0963	57.9479	8	16	0.058	0.09	4.17	3	5.93	1	5.7	6.3	12	4.1
Humsjön	113	SE650061-142276	6497994	469555	SWEREF 99 TM	14.4758	58.6212	8	10	0.044	0.159	3.71	5	6.94	1	2.3	7.3	11.1	17.6
Västra Solsjön	117	SE655863-129783	6554474	344002	SWEREF 99 TM	12.2763	59.1009	8	17	0.028	0.216	4.5	9	8.21	1	2.6	4.7	1.6	17.5
Fagertärn	131	SE651558-143620	6513117	482808	SWEREF 99 TM	14.7058	58.7582	8	16	0.148	0.044	2.79	7	6.43	1	2	10.9	17.4	17.1
Grissjön	110	SE651578-146163	6513623	508222	SWEREF 99 TM	15.1451	58.763	8	22	0.131	0.025	2.73	3	6.09	1	2.7	10.8	9	18.27
Bysjön	88	SE658086-130264	6576747	348540	SWEREF 99 TM	12.3399	59.3024	8	16	0.049	0.095	3.93	6	6.88	1	3	5.8	10.6	17.7
Överudssjön	80	SE659105-133982	6587380	385573	SWEREF 99 TM	12.9841	59.4095	8	31	0.088	0.221	4.79	85	6.71	4	2.5	10.3	58.2	17.3
Skärgölen	109	SE651573-152481	6514333	571374	SWEREF 99 TM	16.2339	58.7631	8	23	0.04	0.188	4.75	8	7.18	1	5.1	6.8	5.9	18.94
Ulvsjön	87	SE661521-130182	6611064	347304	SWEREF 99 TM	12.2937	59.6098	8	31	0.081	0.048	2.54	9	6.44	1	2.3	6.9	6	16.8
Limmingsjön	92	SE660804-142742	6605422	472916	SWEREF 99 TM	14.5233	59.5867	8	18	0.057	0.11	2.69	8	6.84	1	2	6.4	4.4	15.9
Rundbosjön	142	SE652177-159038	6521160	636846	SWEREF 99 TM	17.3691	58.8086	8	10	0.106	0.497	11.2	31	7.05	27	11	11.2	59.6	19.5
Lillsjön	141	SE655380-155738	6552780	603472	SWEREF 99 TM	16.8065	59.1017	8	11	0.15	0.551	10.2	53	7.17	9	9	18.9	97.8	18.6
Björken	76	SE652707-159032	6526457	636722	SWEREF 99 TM	17.3702	58.8562	8	10	0.057	0.272	5.78	12	7.23	1	5.5	8	7.9	19.4
Bästeträsk	144	SE642555-168553	6426108	733122	SWEREF 99 TM	18.936	57.9157	8	18	0.011	1.979	22.8	17	8.31	1	5.6	14	4.5	18
Djupa Holmsjön	128	SE656263-156963	6561754	615611	SWEREF 99 TM	17.023	59.1792	8	11	0.151	0.051	2.64	17	6.32	1	2.5	13.4	8.9	18.4
Stora Envättern	82	SE655587-158869	6555227	634745	SWEREF 99 TM	17.3535	59.115	8	15	0.135	0.065	3.66	114	5.91	1	4.1	11.4	15.1	8
N. Yngern	81	SE656206-159170	6561452	637680	SWEREF 99 TM	17.4086	59.1699	8	15	0.029	0.271	7.13	5	7.38	1	9.1	6.6	10.4	17.8
Övre Skärsjön	90	SE663532-148571	6633396	530845	SWEREF 99 TM	15.5503	59.8371	8	11	0.243	0.022	2.2	29	5.51	1	2.8	10	9.2	6.5
Dagarn	89	SE664197-149337	6640136	538420	SWEREF 99 TM	15.6867	59.897	8	14	0.053	0.136	4.7	16	6.92	1	3.1	7.5	8	17.4
Hällsjön	57	SE667151-149602	6669695	540709	SWEREF 99 TM	15.7366	60.1628	8	8	0.089	0.052	2.47	47	6.49	1	2.5	10.6	6.1	19.4
Ekholmssjön	148	SE663907-156927	6638162	614324	SWEREF 99 TM	17.0449	59.8658	8	17	0.065	0.401	7.27	7	7.3	1	6.9	10.6	24.6	17
Gipsjön	58	SE672729-138082	6724037	424887	SWEREF 99 TM	13.6265	60.645	8	11	0.254	0.011	1.27	7	5.72	1	0.63	10.7	10.6	16.4
Fysingen	140	SE660749-161885	6607195	664270	SWEREF 99 TM	17.9081	59.5707	8	18	0.039	2.598	53.5	14	8.18	1	74	11.6	30.4	15.7
Siggeforasjön	62	SE665175-157559	6650914	620487	SWEREF 99 TM	17.1623	59.9785	8	17	0.203	0.169	4.46	11	6.94	1	3.5	14.8	10.9	16.4
Tärnan	119	SE660688-164478	6606900	690200	SWEREF 99 TM	18.366	59.557	8	18	0.087	0.343	6.18	5	7.19	1	4.4	11.2	13.8	16.9
Edasjön	55	SE663365-161779	6633334	662893	SWEREF 99 TM	17.904	59.8056	8	18	0.087	1.165	16.7	6	7.77	2	5.1	14.4	40.6	16.9
Spjutsjön	54	SE672467-148031	6722638	524356	SWEREF 99 TM	15.4453	60.6388	8	10	0.027	0.112	2.76	6	7	1	3.7	4.5	3.2	18
Långsjön	129	SE673534-153381	6733960	577702	SWEREF 99 TM	16.4281	60.7343	8	17	0.247	0.079	2.66	25	6.83	1	1.3	15.9	23	15.9
Gosjön	133	SE677506-156174	6774007	605132	SWEREF 99 TM	16.9527	61.0874	8	17	0.209	0.073	2.39	8	6.67	1	2.3	11.6	15.1	16.3
Sangen	115	SE686849-145214	6866040	494426	SWEREF 99 TM	14.8969	61.9277	8	15	0.075	0.131	2.13	12	6.87	1	1	5.3	10.5	14.6
Stensjön	132	SE683673-154083	6835394	583469	SWEREF 99 TM	16.5753	61.6428	8	14	0.16	0.061	1.86	45	5.92	1	1.4	7.7	15.2	11.3
Tväringen	126	SE690345-149315	6901492	534982	SWEREF 99 TM	15.6765	62.2444	8	16	0.066	0.144	2.88	4	7.01	1	1.5	7.4	3.4	15.5
Stor-Backsjön	116	SE695220-143383	6949478	475083	SWEREF 99 TM	14.5165	62.676	8	31	0.14	0.199	3.23	9	7.06	1	1.6	10.1	9.8	15.8
V. Rännöbodsjön	134	SE691365-156127	6912536	602945	SWEREF 99 TM	16.9906	62.331	8	17	0.098	0.322	4.78	6	7.12	1	2.9	8.2	10.3	16.1
Valasjön	65	SE698918-158665	6988354	627371	SWEREF 99 TM	17.5188	63.0034	8	4	0.142	0.119	2.65	5	6.86	1	1.9	10.4	8.5	19.9
Stor-Björsjön	114	SE706083-132287	7056652	362825	SWEREF 99 TM	12.2332	63.6111	8	29	0.089	0.226	3.07	4	7.07	1	0.69	5.1	3.7	12.1
Fyrsjön	74	SE704082-148125	7038648	521368	SWEREF 99 TM	15.4321	63.4766	8	17	0.053	0.875	9.69	3	7.82	1	2.5	5.4	5	14.5
Hällvattnet	61	SE704955-159090	7048754	630861	SWEREF 99 TM	17.6366	63.5438	8	23	0.12	0.072	1.91	5	6.73	1	1.4	8.6	3.7	15.6
Degervattnet	112	SE708512-152086	7083426	560401	SWEREF 99 TM	16.2294	63.8728	8	17	0.064	0.209	3.41	4	7.11	1	1.7	6.6	5.2	15.2
Dunnervattnet	139	SE713131-144608	7128648	485073	SWEREF 99 TM	14.6948	64.2847	8	16	0.06	0.108	2.06	3	6.96	1	1.1	4.5	2.5	13.7
Remmarsjön	60	SE708619-162132	7085765	660807	SWEREF 99 TM	18.2726	63.862	8	10	0.265	0.088	1.95	48	5.98	3	1.1	10.5	19.2	10
Mäsen	56	SE665654-149206	6654684	536934	SWEREF 99 TM	15.3844	64.7252	8	8	0.057	0.19	4.35	19	7.18	1	4.3	9	10.9	19.7
Stor-Arasjön	104	SE716717-158596	7166268	624434	SWEREF 99 TM	17.6004	64.5986	8	10	0.071	0.083	1.54	5	6.78	1	0.76	5.2	5.1	15.2
Täftesträsket	107	SE711365-171748	7114434	756591	SWEREF 99 TM	20.262	64.0611	8	22	0.131	0.096	2.79	14	6.63	1	2.1	10.2	9.5	15.3
Bjännsjön	135	SE713404-172465	7134909	763500	SWEREF 99 TM	20.4387	64.2389	8	22	0.176	0.073	2.06	13	6.58	1	2.2	8.7	13.8	14.9
Stor-Tjulträsket	137	SE731799-151196	7316078	548538	SWEREF 99 TM	16.0679	65.9619	8	14	0.02	0.332	4.19	5	7.5	1	2.2	1.6	1.8	12.5
Vuolgamjaure	103	SE728744-162653	7287010	663453	SWEREF 99 TM	18.5561	65.6634	8	24	0.046	0.125	1.98	6	6.98	1	0.83	5.4	4	14.7
Brännträsket	101	SE728095-175926	7282225	796227	SWEREF 99 TM	21.4169	65.5262	8	9	0.139	0.119	2.57	8	6.76	1	1.8	9.9	9.3	18.8
Njalakjaure	106	SE741340-153576	7411751	571098	SWEREF 99 TM	16.6185	66.8156	8	23	0.01	0.041	0.84	3	6.64	1	0.61	1.3	1.7	8.8
Jutsajaure	123	SE744629-167999	7446496	714847	SWEREF 99 TM	19.9436	67.059	8	22	0.094	0.117	1.79	7	6.87	1	0.63	7.4	7.9	14.9
Pahajärvi	125	SE742829-183168	7430468	866731	SWEREF 99 TM	23.3529	66.7709	8	15	0.059	0.118	2.01	30	6.86	1	1.4	6.2	16.1	14.8
Abiskojaure	136	SE758208-161749	7581424	650600	SWEREF 99 TM	18.6525	68.3058	8	14	0.011	0.221	3.45	7	7.1	1	5	0.9	2.3	10

## Sheet: Sampling Year=2015
Lake Name	Site ID	EU id	X coordinates	Y coordinates	Koordinatsystem	Longitude	Latitude	Sampling Month	Sampling day	WaterColor:Absorbtion_Filtered 420nm	Alk/Acid	Condutivity	NH4-N	pH	PO4-P	SO4_IC	TOC	Tot-P	Watertemperatur
Havgårdssjön	145	SE615365-134524	6150322	396176	SWEREF 99 TM	13.3569	55.488	8	13	0.029	2.086	27.1	12	8.34	4	0.247	8.8	59.2	21.5
Krankesjön	146	SE617797-135339	6174721	404038	SWEREF 99 TM	13.4728	55.7087	8	13	0.051	0.988	23.2	10	8.79	9	0.561	14	34.3	20.5
Krageholmssjön	138	SE615375-137087	6150719	421789	SWEREF 99 TM	13.762	55.4963	8	13	0.035	2.538	32.7	4	8.55	4	0.431	10.6	65.1	21.6
St Skärsjön	73	SE628606-133205	6282493	381448	SWEREF 99 TM	13.0712	56.6748	8	5	0.042	0.132	8.38	286	6.23	4	0.13	9.6	23.7	7.8
Rammsjön	78	SE629570-135470	6292542	403889	SWEREF 99 TM	13.429	56.7656	8	19	0.569	-0.01	3	108	5.26	5	0.025	15.7	24.6	19.6
Skärsjön	66	SE633344-130068	6329472	349541	SWEREF 99 TM	12.5199	57.0842	8	4	0.026	0.114	7.61	9	7.17	4	0.137	4.8	9.4	19.5
Bäen	63	SE623624-141149	6233634	461425	SWEREF 99 TM	14.3775	56.246	8	19	0.202	0.015	7.23	20	5.99	4	0.199	12.1	19.7	20.5
Harasjön	71	SE632231-136476	6319106	413711	SWEREF 99 TM	13.5792	57.0074	8	6	0.502	-0.001	4.19	14	5.56	4	0.066	19	33	19.6
Örsjön	70	SE624038-143063	6237996	480506	SWEREF 99 TM	14.688	56.2865	8	17	0.069	0.04	5.02	13	6.55	4	0.099	9.1	10.3	21
Svinarydsjön	69	SE622803-144609	6225833	496102	SWEREF 99 TM	14.9372	56.1775	8	17	0.078	0.079	7.14	12	6.6	4	0.085	12.9	20.6	21.4
Lilla Öresjön	79	SE638665-129243	6382547	340666	SWEREF 99 TM	12.3394	57.5576	8	18	0.086	0.017	5.06	19	6.06	4	0.066	7.3	8.3	19.4
Hagasjön	130	SE635878-137392	6355662	422434	SWEREF 99 TM	13.7142	57.3375	8	11	0.113	0.09	4.18	7	6.83	4	0.068	8.8	8	20.1
Älgarydssjön	75	SE633989-140731	6337178	456028	SWEREF 99 TM	14.2727	57.1757	8	17	0.235	0.016	3.92	5	5.91	4	0.065	13.6	20.6	20.1
Sännen	68	SE624421-147234	6242312	522150	SWEREF 99 TM	15.3582	56.325	8	25	0.04	0.033	6.03	24	6.28	4	0.204	8	14.1	20.8
Fiolen	84	SE633025-142267	6327724	471494	SWEREF 99 TM	14.5296	57.092	8	19	0.094	0.095	5.25	164	6.14	4	0.105	8	17.3	16.1
Hinnasjön	91	SE630605-144655	6303819	495647	SWEREF 99 TM	14.9286	56.8781	8	17	0.208	0.074	6.9	10	6.44	4	0.133	13.9	18.3	20.4
Tomeshultagölen	99	SE629026-147562	6288378	524888	SWEREF 99 TM	15.4069	56.7388	8	12	0.666	0.011	4.16	7	5.57	4	0.057	24.4	35.1	21.9
Storasjö	86	SE631360-146750	6311612	516497	SWEREF 99 TM	15.2712	56.9478	8	17	0.191	0.017	2.83	8	5.94	4	0.04	10.8	16.4	20.2
Brunnsjön	98	SE627443-149526	6272787	544705	SWEREF 99 TM	15.7281	56.5972	8	12	0.607	0.016	5.72	168	5.29	4	0.107	26.8	18.2	5.6
Hjärtsjön	83	SE632515-146675	6323148	515611	SWEREF 99 TM	15.2573	57.0515	8	17	0.022	0.009	3.25	5	5.8	4	0.103	4.7	3.8	19.4
Tångerdasjön	143	SE637120-145525	6369038	503572	SWEREF 99 TM	15.0595	57.464	8	12	0.096	0.393	8.04	32	7.02	4	0.106	14.9	34.7	20.7
Alsjön	111	SE647050-130644	6466507	353666	SWEREF 99 TM	12.5046	58.3155	8	20	0.273	0.007	4.62	14	5.68	4	0.044	15.7	13.4	20.4
Fjärasjö	121	SE638725-146677	6385218	514896	SWEREF 99 TM	15.2493	57.6091	8	12	0.096	0.131	5.39	7	7.09	4	0.122	10.4	9	19.3
St. Lummersjön	102	SE644463-139986	6441770	447338	SWEREF 99 TM	14.1062	58.1142	8	12	0.356	0.138	4.57	15	6.7	4	0.069	7.7	12.9	18.3
Hökesjön	95	SE639047-149701	6388795	545084	SWEREF 99 TM	15.7582	57.6395	8	20	0.027	0.141	4.4	9	7.05	4	0.105	5.6	4.4	21.1
Tängersjö	120	SE637121-151366	6369742	561955	SWEREF 99 TM	16.0328	57.4661	8	20	0.083	0.066	4.02	13	6.59	4	0.071	11.9	6.8	20.3
Skärgölen	150	SE640609-148673	6404286	534623	SWEREF 99 TM	15.5822	57.7793	8	20	0.062	0.013	2.11	15	5.97	4	0.045	7.9	7.4	21.1
Rotehogstjärnen	94	SE652902-125783	6524402	304388	SWEREF 99 TM	11.615	58.8155	8	26	0.486	0.011	4.55	12	5.43	4	0.032	18.9	32.5	7.9
Allgjuttern	96	SE642489-151724	6423441	564895	SWEREF 99 TM	16.0963	57.9479	8	25	0.057	0.078	4.14	16	5.92	4	0.113	7.1	9.3	4.3
Humsjön	113	SE650061-142276	6497994	469555	SWEREF 99 TM	14.4758	58.6212	8	12	0.053	0.139	3.6	4	7.11	4	0.054	7	9	18.4
Västra Solsjön	117	SE655863-129783	6554474	344002	SWEREF 99 TM	12.2763	59.1009	8	18	0.037	0.265	4.96	19	8.61	4	0.055	5.2	1	18.8
Fagertärn	131	SE651558-143620	6513117	482808	SWEREF 99 TM	14.7058	58.7582	8	11	0.171	0.038	2.68	17	6.39	4	0.044	11	12.6	20.4
Grissjön	110	SE651578-146163	6513623	508222	SWEREF 99 TM	15.1451	58.763	8	10	0.177	0.017	2.66	4	6.11	4	0.056	12.7	7.8	21.13
Bysjön	88	SE658086-130264	6576747	348540	SWEREF 99 TM	12.3399	59.3024	8	11	0.056	0.091	3.84	8	7.02	4	0.066	6.6	12.8	19.7
Överudssjön	80	SE659105-133982	6587380	385573	SWEREF 99 TM	12.9841	59.4095	8	18	0.072	0.203	4.64	27	6.96	4	0.063	10.6	57.1	20.2
Skärgölen	109	SE651573-152481	6514333	571374	SWEREF 99 TM	16.2339	58.7631	8	12	0.058	0.163	4.59	4	7.43	4	0.106	7.7	6	21.17
Ulvsjön	87	SE661521-130182	6611064	347304	SWEREF 99 TM	12.2937	59.6098	8	12	0.101	0.042	2.49	13	6.57	4	0.05	7.4	7.4	19.2
Limmingsjön	92	SE660804-142742	6605422	472916	SWEREF 99 TM	14.5233	59.5867	8	17	0.072	0.098	2.7	10	6.93	4	0.045	7.2	5.2	18.7
Översjön	59	SE664410-136192	6640666	407015	SWEREF 99 TM	13.3382	59.893	8	13	0.091	0.018	1.86	4	6.02	4	0.047	7.3	8.5	19.6
Rundbosjön	142	SE652177-159038	6521160	636846	SWEREF 99 TM	17.3691	58.8086	8	10	0.142	0.404	10.3	26	7.15	4	0.253	12.3	35.4	20.8
Lillsjön	141	SE655380-155738	6552780	603472	SWEREF 99 TM	16.8065	59.1017	8	5	0.16	0.433	9.2	11	8.24	4	0.221	18.5	60.9	22.3
Björken	76	SE652707-159032	6526457	636722	SWEREF 99 TM	17.3702	58.8562	8	10	0.083	0.252	5.57	10	7.46	4	0.117	9.3	10.1	21.5
Bästeträsk	144	SE642555-168553	6426108	733122	SWEREF 99 TM	18.936	57.9157	8	26	0.012	2.017	22.5	43	8.24	4	0.104	12.7	9.3	20
Djupa Holmsjön	128	SE656263-156963	6561754	615611	SWEREF 99 TM	17.023	59.1792	8	10	0.169	0.04	2.54	5	6.48	4	0.051	13.7	7.3	22.8
Stora Envättern	82	SE655587-158869	6555227	634745	SWEREF 99 TM	17.3535	59.115	8	4	0.166	0.051	3.64	101	5.93	4	0.085	13.8	15.6	7.5
N. Yngern	81	SE656206-159170	6561452	637680	SWEREF 99 TM	17.4086	59.1699	8	4	0.029	0.259	6.9	15	7.21	4	0.19	7.5	9.5	19.4
Övre Skärsjön	90	SE663532-148571	6633396	530845	SWEREF 99 TM	15.5503	59.8371	8	6	0.254	0.01	2.25	37	5.41	4	0.061	10.5	11.2	7.5
Dagarn	89	SE664197-149337	6640136	538420	SWEREF 99 TM	15.6867	59.897	8	6	0.07	0.129	4.88	5	7.06	4	0.07	8.2	5.5	19
Hällsjön	57	SE667151-149602	6669695	540709	SWEREF 99 TM	15.7366	60.1628	8	8	0.125	0.044	2.46	38	6.43	4	0.057	12.1	9.6	20.2
Ekholmssjön	148	SE663907-156927	6638162	614324	SWEREF 99 TM	17.0449	59.8658	8	7	0.078	0.388	7.02	8	7.31	4	0.138	10.8	21.2	20.2
Gipsjön	58	SE672729-138082	6724037	424887	SWEREF 99 TM	13.6265	60.645	8	13	0.33	0.003	1.33	7	5.32	4	0.013	13.9	14	16.7
Fysingen	140	SE660749-161885	6607195	664270	SWEREF 99 TM	17.9081	59.5707	8	10	0.038	2.178	48.3	7	8	4	1.642	10	17.1	20
Siggeforasjön	62	SE665175-157559	6650914	620487	SWEREF 99 TM	17.1623	59.9785	8	11	0.297	0.132	4.04	10	6.8	4	0.071	17.9	16.6	20.5
Tärnan	119	SE660688-164478	6606900	690200	SWEREF 99 TM	18.366	59.557	8	10	0.085	0.319	5.75	5	7.34	4	0.091	11.5	11.3	20.8
Edasjön	55	SE663365-161779	6633334	662893	SWEREF 99 TM	17.904	59.8056	8	27	0.135	1.1	15.3	62	7.39	4	0.083	17	48.4	20
Spjutsjön	54	SE672467-148031	6722638	524356	SWEREF 99 TM	15.4453	60.6388	8	11	0.049	0.106	2.68	4	6.81	4	0.079	4.8	2.7	18.7
Långsjön	129	SE673534-153381	6733960	577702	SWEREF 99 TM	16.4281	60.7343	8	11	0.228	0.059	2.36	6	6.49	4	0.053	12.8	9.3	19.2
Gosjön	133	SE677506-156174	6774007	605132	SWEREF 99 TM	16.9527	61.0874	8	11	0.205	0.063	2.56	8	6.56	4	0.039	15.4	20.6	20.2
Sangen	115	SE686849-145214	6866040	494426	SWEREF 99 TM	14.8969	61.9277	8	23	0.127	0.097	1.8	16	6.62	4	0.02	7.1	8	18
Stensjön	132	SE683673-154083	6835394	583469	SWEREF 99 TM	16.5753	61.6428	8	16	0.171	0.048	1.97	34	5.95	4	0.03	8	10.8	13.7
Tväringen	126	SE690345-149315	6901492	534982	SWEREF 99 TM	15.6765	62.2444	8	13	0.115	0.126	2.55	5	6.81	4	0.033	8.2	4.6	16.1
Stor-Backsjön	116	SE695220-143383	6949478	475083	SWEREF 99 TM	14.5165	62.676	8	22	0.159	0.152	2.81	27	6.78	4	0.03	11.5	15.1	15.4
V. Rännöbodsjön	134	SE691365-156127	6912536	602945	SWEREF 99 TM	16.9906	62.331	8	4	0.1	0.316	4.75	13	7.31	4	0.062	9.3	12	16.9
Valasjön	65	SE698918-158665	6988354	627371	SWEREF 99 TM	17.5188	63.0034	8	12	0.173	0.106	2.64	9	6.86	4	0.042	10.9	10.5	17.3
Fyrsjön	74	SE704082-148125	7038648	521368	SWEREF 99 TM	15.4321	63.4766	8	11	0.118	0.663	7.6	8	7.38	4	0.043	8.9	6.3	6
Hällvattnet	61	SE704955-159090	7048754	630861	SWEREF 99 TM	17.6366	63.5438	8	10	0.135	0.067	1.9	5	6.71	4	0.029	8.6	5.6	16.4
Degervattnet	112	SE708512-152086	7083426	560401	SWEREF 99 TM	16.2294	63.8728	8	17	0.073	0.197	3.28	3	7.18	4	0.036	7.4	6	17.1
Dunnervattnet	139	SE713131-144608	7128648	485073	SWEREF 99 TM	14.6948	64.2847	8	22	0.094	0.09	1.93	9	6.59	4	0.021	6.1	3.2	16.5
Remmarsjön	60	SE708619-162132	7085765	660807	SWEREF 99 TM	18.2726	63.862	8	11	0.232	0.072	1.77	37	5.97	4	0.023	9.6	14.2	10.2
Mäsen	56	SE665654-149206	6654684	536934	SWEREF 99 TM	15.3844	64.7252	8	8	0.07	0.182	4.11	10	7.2	4	0.096	8.7	9.6	20.1
Stor-Arasjön	104	SE716717-158596	7166268	624434	SWEREF 99 TM	17.6004	64.5986	8	15	0.092	0.07	1.52	4	6.65	4	0.016	6	6.3	14.1
Täftesträsket	107	SE711365-171748	7114434	756591	SWEREF 99 TM	20.262	64.0611	8	10	0.139	0.087	2.77	9	6.71	4	0.049	10.7	16.4	18.9
Bjännsjön	135	SE713404-172465	7134909	763500	SWEREF 99 TM	20.4387	64.2389	8	12	0.177	0.053	1.97	6	6.41	4	0.044	9.6	10	18.6
Stor-Tjulträsket	137	SE731799-151196	7316078	548538	SWEREF 99 TM	16.0679	65.9619	8	18	0.026	0.257	3.5	9	7.29	4	0.038	1.8	1.3	11.4
Vuolgamjaure	103	SE728744-162653	7287010	663453	SWEREF 99 TM	18.5561	65.6634	8	10	0.071	0.107	1.79	4	6.81	4	0.017	5.9	4.2	15.6
Brännträsket	101	SE728095-175926	7282225	796227	SWEREF 99 TM	21.4169	65.5262	8	18	0.171	0.099	2.49	7	6.64	4	0.043	11.8	7.6	18.2
Louvvajaure	122	SE736804-160569	7367313	641584	SWEREF 99 TM	18.1695	66.3931	8	9	0.02	0.172	2.49	3	7.22	4	0.026	3.3	2.3	15.5
Njalakjaure	106	SE741340-153576	7411751	571098	SWEREF 99 TM	16.6185	66.8156	8	31	0.01	0.038	0.84	17	6.6	4	0.012	1.1	2.6	11.7
Jutsajaure	123	SE744629-167999	7446496	714847	SWEREF 99 TM	19.9436	67.059	8	16	0.104	0.089	1.52	4	6.68	4	0.015	6.7	8.8	15.5
Abiskojaure	136	SE758208-161749	7581424	650600	SWEREF 99 TM	18.6525	68.3058	8	21	0.01	0.177	2.96	8	7	4	0.09	1.2	3.5	9.7

## Sheet: Sampling Year=2014
Lake Name	Site ID	EU id	X coordinates	Y coordinates	Koordinatsystem	Longitude	Latitude	Sampling Month	Sampling day	WaterColor:Absorbtion_Filtered 420nm	Alk/Acid	Condutivity	NH4-N	pH	PO4-P	SO4_IC	TOC	Tot-P	Watertemperatur
Havgårdssjön	145	SE615365-134524	6150322	396176	SWEREF 99 TM	13.3569	55.488	8	25	0.038	2.259	29.4	41	8.39	3	0.237	13.1	68.6	16.4
Krankesjön	146	SE617797-135339	6174721	404038	SWEREF 99 TM	13.4728	55.7087	8	21	0.044	1.297	27.9	9	8.73	3	0.658	15.1	37.6	15.5
Krageholmssjön	138	SE615375-137087	6150719	421789	SWEREF 99 TM	13.762	55.4963	8	26	0.041	2.566	30.9	4	8.96	3	0.308	14	136	17.1
St Skärsjön	73	SE628606-133205	6282493	381448	SWEREF 99 TM	13.0712	56.6748	8	11	0.176	0.147	8.73	373	6.26	3	0.136	7	18.2	7.8
Rammsjön	78	SE629570-135470	6292542	403889	SWEREF 99 TM	13.429	56.7656	8	18	0.812	-0.012	3.47	65	5.2	3	0.026	22.4	31.5	17.5
Skärsjön	66	SE633344-130068	6329472	349541	SWEREF 99 TM	12.5199	57.0842	8	12	0.026	0.121	7.55	17	6.86	3	0.138	5	9.7	21.4
Bäen	63	SE623624-141149	6233634	461425	SWEREF 99 TM	14.3775	56.246	8	18	0.168	0.029	7.95	25	6.03	3	0.226	10.5	10.1	18.6
Harasjön	71	SE632231-136476	6319106	413711	SWEREF 99 TM	13.5792	57.0074	8	13	0.486	0.023	4.46	16	5.85	3	0.076	18.1	27.9	19.7
Örsjön	70	SE624038-143063	6237996	480506	SWEREF 99 TM	14.688	56.2865	8	13	0.058	0.05	5.07	15	6.42	3	0.102	9.6	9.7	22.5
Svinarydsjön	69	SE622803-144609	6225833	496102	SWEREF 99 TM	14.9372	56.1775	8	13	0.089	0.1	7.49	11	6.7	3	0.084	13.4	20.1	21.9
Lilla Öresjön	79	SE638665-129243	6382547	340666	SWEREF 99 TM	12.3394	57.5576	8	14	0.093	0.019	4.79	22	6.04	3	0.066	7.5	8.3	19.9
Hagasjön	130	SE635878-137392	6355662	422434	SWEREF 99 TM	13.7142	57.3375	8	12	0.117	0.101	4.16	14	6.67	3	0.064	10.5	11.4	20.6
Älgarydssjön	75	SE633989-140731	6337178	456028	SWEREF 99 TM	14.2727	57.1757	8	12	0.203	0.025	4.21	9	6.08	3	0.092	13.7	27.4	20.6
Sännen	68	SE624421-147234	6242312	522150	SWEREF 99 TM	15.3582	56.325	8	12	0.0315	0.032	5.98	10	6.26	3	0.208	7.4	15.3	23
Fiolen	84	SE633025-142267	6327724	471494	SWEREF 99 TM	14.5296	57.092	8	21	0.049	0.114	4.69	12	6.91	3	0.093	8.7	23	16.7
Hinnasjön	91	SE630605-144655	6303819	495647	SWEREF 99 TM	14.9286	56.8781	8	20	0.268	0.088	7.1	49	6.41	3	0.145	17.2	20	16.1
Tomeshultagölen	99	SE629026-147562	6288378	524888	SWEREF 99 TM	15.4069	56.7388	8	12	0.613	0.025	4.42	5	5.68	3	0.07	26.2	33	20.6
Storasjö	86	SE631360-146750	6311612	516497	SWEREF 99 TM	15.2712	56.9478	8	20	0.175	0.025	2.81	14	6.06	3	0.047	11.7	17.9	16.4
Brunnsjön	98	SE627443-149526	6272787	544705	SWEREF 99 TM	15.7281	56.5972	8	12	0.371	0.024	6.56	114	5.25	3	0.169	19.1	15.4	5.8
Hjärtsjön	83	SE632515-146675	6323148	515611	SWEREF 99 TM	15.2573	57.0515	8	20	0.013	0.01	3.22	13	6.12	3	0.108	4	4.2	17.4
Tångerdasjön	143	SE637120-145525	6369038	503572	SWEREF 99 TM	15.0595	57.464	8	18	0.089	0.419	8.08	15	7.34	3	0.097	14.6	33.4	18
Alsjön	111	SE647050-130644	6466507	353666	SWEREF 99 TM	12.5046	58.3155	8	11	0.2	0.013	4.93	20	5.64	3	0.081	14	13.3	21.2
Fjärasjö	121	SE638725-146677	6385218	514896	SWEREF 99 TM	15.2493	57.6091	8	19	0.073	0.144	5.54	6	6.99	3	0.127	10.2	8.5	17.8
St. Lummersjön	102	SE644463-139986	6441770	447338	SWEREF 99 TM	14.1062	58.1142	8	25	0.374	0.142	4.44	9	6.6	3	0.063	10.3	10.4	17.2
Hökesjön	95	SE639047-149701	6388795	545084	SWEREF 99 TM	15.7582	57.6395	8	13	0.017	0.144	4.46	9	7.19	3	0.107	5.6	4.5	21.3
Tängersjö	120	SE637121-151366	6369742	561955	SWEREF 99 TM	16.0328	57.4661	8	13	0.046	0.086	4.09	8	6.65	3	0.073	11.2	6.6	21.2
Skärgölen	150	SE640609-148673	6404286	534623	SWEREF 99 TM	15.5822	57.7793	8	13	0.042	0.018	2.15	10	6.12	3	0.048	7.8	6.7	21.2
Rotehogstjärnen	94	SE652902-125783	6524402	304388	SWEREF 99 TM	11.615	58.8155	8	20	0.392	0.014	4.13	179	5.2	3	0.051	17.2	31.4	8.7
Allgjuttern	96	SE642489-151724	6423441	564895	SWEREF 99 TM	16.0963	57.9479	8	19	0.072	0.084	4.22	70	5.94	3	0.123	7.6	18.4	4.2
Humsjön	113	SE650061-142276	6497994	469555	SWEREF 99 TM	14.4758	58.6212	8	25	0.055	0.138	3.55	8	6.79	3	0.053	8.3	9.8	17.9
Västra Solsjön	117	SE655863-129783	6554474	344002	SWEREF 99 TM	12.2763	59.1009	8	12	0.03	0.248	4.87	19	8.35	3	0.057	5.5	2.1	20.1
Fagertärn	131	SE651558-143620	6513117	482808	SWEREF 99 TM	14.7058	58.7582	8	12	0.131	0.042	2.77	17	6.3	3	0.055	10.8	15.5	20.5
Grissjön	110	SE651578-146163	6513623	508222	SWEREF 99 TM	15.1451	58.763	8	18	0.12	0.021	2.91	15	6.28	3	0.064	11.8	8.6	18.9
Bysjön	88	SE658086-130264	6576747	348540	SWEREF 99 TM	12.3399	59.3024	8	19	0.05	0.095	3.86	11	6.85	3	0.061	6.6	15.4	18.5
Överudssjön	80	SE659105-133982	6587380	385573	SWEREF 99 TM	12.9841	59.4095	8	19	0.067	0.21	4.66	54	6.86	3	0.055	11	58.9	19.1
Skärgölen	109	SE651573-152481	6514333	571374	SWEREF 99 TM	16.2339	58.7631	8	20	0.057	0.165	4.49	10	7	3	0.107	8.5	6.8	18.35
Ulvsjön	87	SE661521-130182	6611064	347304	SWEREF 99 TM	12.2937	59.6098	8	19	0.073	0.047	2.53	12	6.48	3	0.051	7.6	7.4	18.3
Limmingsjön	92	SE660804-142742	6605422	472916	SWEREF 99 TM	14.5233	59.5867	8	14	0.05	0.108	2.72	8	6.98	3	0.045	6.7	4.1	19.7
Översjön	59	SE664410-136192	6640666	407015	SWEREF 99 TM	13.3382	59.893	8	20	0.052	0.026	1.88	8	6.22	3	0.051	7.2	4.9	18.3
Rundbosjön	142	SE652177-159038	6521160	636846	SWEREF 99 TM	17.3691	58.8086	8	6	0.105	0.424	10.4	48	7.4	3	0.235	11.6	30.7	24.7
Lillsjön	141	SE655380-155738	6552780	603472	SWEREF 99 TM	16.8065	59.1017	8	6	0.145	0.45	9.39	11	7.41	4	0.211	18.1	67.1	23.9
Björken	76	SE652707-159032	6526457	636722	SWEREF 99 TM	17.3702	58.8562	8	6	0.066	0.267	5.84	17	7.47	3	0.126	9.4	9.1	24.3
Bästeträsk	144	SE642555-168553	6426108	733122	SWEREF 99 TM	18.936	57.9157	8	20	0.011	1.985	22.2	32	8.3	3	0.106	14.4	3.9	17.9
Djupa Holmsjön	128	SE656263-156963	6561754	615611	SWEREF 99 TM	17.023	59.1792	8	6	0.137	0.046	2.65	4	6.55	2	0.059	13.2	7.3	24
Stora Envättern	82	SE655587-158869	6555227	634745	SWEREF 99 TM	17.3535	59.115	8	12	0.155	0.061	3.65	52	5.79	3	0.09	11.2	16.5	8
N. Yngern	81	SE656206-159170	6561452	637680	SWEREF 99 TM	17.4086	59.1699	8	6	0.025	0.273	7.1	13	7.35	3	0.196	6.8	10.2	24
Övre Skärsjön	90	SE663532-148571	6633396	530845	SWEREF 99 TM	15.5503	59.8371	8	11	0.239	0.02	2.26	41	5.49	3	0.065	10.1	10.8	5.8
Dagarn	89	SE664197-149337	6640136	538420	SWEREF 99 TM	15.6867	59.897	8	11	0.047	0.141	5.44	7	7.17	3	0.073	7.5	5.7	21.7
Hällsjön	57	SE667151-149602	6669695	540709	SWEREF 99 TM	15.7366	60.1628	8	25	0.071	0.06	2.4	8	6.5	3	0.058	10	6.7	17.7
Ekholmssjön	148	SE663907-156927	6638162	614324	SWEREF 99 TM	17.0449	59.8658	8	11	0.08	0.418	7.22	9	7.22	3	0.143	11.1	21.6	23.8
Gipsjön	58	SE672729-138082	6724037	424887	SWEREF 99 TM	13.6265	60.645	8	14	0.197	0.015	1.46	9	5.87	3	0.019	10.8	9.9	18.3
Fysingen	140	SE660749-161885	6607195	664270	SWEREF 99 TM	17.9081	59.5707	8	13	0.034	2.37	51.3	32	8.03	3	1.668	12.2	31.6	21.6
Siggeforasjön	62	SE665175-157559	6650914	620487	SWEREF 99 TM	17.1623	59.9785	8	17	0.207	0.158	4.27	6	6.89	3	0.081	16.2	14.9	20.2
Tärnan	119	SE660688-164478	6606900	690200	SWEREF 99 TM	18.366	59.557	8	13	0.068	0.336	6	6	7.5	7	0.086	13.9	14.8	22.8
Edasjön	55	SE663365-161779	6633334	662893	SWEREF 99 TM	17.904	59.8056	8	18	0.119	1.028	14.4	8	7.37	3	0.102	16.5	75.8	20.1
Spjutsjön	54	SE672467-148031	6722638	524356	SWEREF 99 TM	15.4453	60.6388	8	12	0.02	0.117	2.87	8	7.08	3	0.084	5.2	6.4	21
Långsjön	129	SE673534-153381	6733960	577702	SWEREF 99 TM	16.4281	60.7343	8	14	0.165	0.077	2.71	19	6.45	3	0.06	11.9	11.8	20
Gosjön	133	SE677506-156174	6774007	605132	SWEREF 99 TM	16.9527	61.0874	8	14	0.208	0.105	2.81	51	6.43	3	0.03	15	29.8	20.2
Sangen	115	SE686849-145214	6866040	494426	SWEREF 99 TM	14.8969	61.9277	8	6	0.089	0.118	2.07	41	6.84	3	0.022	6.3	11	21.9
Stensjön	132	SE683673-154083	6835394	583469	SWEREF 99 TM	16.5753	61.6428	8	12	0.138	0.061	1.86	36	5.94	3	0.031	7.5	11.2	12
Tväringen	126	SE690345-149315	6901492	534982	SWEREF 99 TM	15.6765	62.2444	8	18	0.06	0.148	2.67	13	6.94	3	0.031	6.8	3.1	18.6
V. Rännöbodsjön	134	SE691365-156127	6912536	602945	SWEREF 99 TM	16.9906	62.331	8	14	0.068	0.417	5.7	11	7.35	3	0.064	7.3	10.4	21
Valasjön	65	SE698918-158665	6988354	627371	SWEREF 99 TM	17.5188	63.0034	8	6	0.155	0.124	2.9	11	6.95	3	0.042	10.9	9	23.3
Stor-Björsjön	114	SE706083-132287	7056652	362825	SWEREF 99 TM	12.2332	63.6111	8	28	0.08	0.225	3.38	15	7.19	1	0.018	5.1	6.6	11.8
Fyrsjön	74	SE704082-148125	7038648	521368	SWEREF 99 TM	15.4321	63.4766	8	16	0.045	0.932	10.2	7	7.78	3	0.057	6.7	5.7	5.8
Hällvattnet	61	SE704955-159090	7048754	630861	SWEREF 99 TM	17.6366	63.5438	8	7	0.156	0.07	1.95	6	6.78	3	0.03	9.2	5.7	21.7
Degervattnet	112	SE708512-152086	7083426	560401	SWEREF 99 TM	16.2294	63.8728	8	16	0.065	0.217	3.59	13	7.24	3	0.037	7.7	4.6	18.9
Dunnervattnet	139	SE713131-144608	7128648	485073	SWEREF 99 TM	14.6948	64.2847	8	17	0.065	0.1	2.22	9	6.99	3	0.023	5.4	2.5	17
Remmarsjön	60	SE708619-162132	7085765	660807	SWEREF 99 TM	18.2726	63.862	8	5	0.229	0.092	1.79	31	5.87	5	0.023	9.7	16.1	9.4
Mäsen	56	SE665654-149206	6654684	536934	SWEREF 99 TM	15.3844	64.7252	8	25	0.046	0.191	4.26	17	7.15	3	0.097	9.2	5.8	18.7
Stor-Arasjön	104	SE716717-158596	7166268	624434	SWEREF 99 TM	17.6004	64.5986	8	9	0.081	0.079	1.52	17	6.73	3	0.016	6.6	6	19.3
Täftesträsket	107	SE711365-171748	7114434	756591	SWEREF 99 TM	20.262	64.0611	8	14	0.097	0.108	3.1	14	6.98	3	0.051	10.1	8.1	20.6
Bjännsjön	135	SE713404-172465	7134909	763500	SWEREF 99 TM	20.4387	64.2389	8	14	0.129	0.081	2.4	13	6.72	3	0.054	8.5	10	20.2
Stor-Tjulträsket	137	SE731799-151196	7316078	548538	SWEREF 99 TM	16.0679	65.9619	8	27	0.03	0.32	4.07	9	7.23	3	0.044	1.6	1.6	13.4
Vuolgamjaure	103	SE728744-162653	7287010	663453	SWEREF 99 TM	18.5561	65.6634	8	13	0.045	0.133	2.05	6	7.07	3	0.018	5.5	4.5	18.7
Brännträsket	101	SE728095-175926	7282225	796227	SWEREF 99 TM	21.4169	65.5262	8	13	0.099	0.14	2.79	7	6.79	3	0.045	8.9	8.4	18.5
Louvvajaure	122	SE736804-160569	7367313	641584	SWEREF 99 TM	18.1695	66.3931	8	12	0.021	0.166	2.44	7	7.3	3	0.025	3.8	2.2	18.7
Njalakjaure	106	SE741340-153576	7411751	571098	SWEREF 99 TM	16.6185	66.8156	8	12	0.01	0.042	0.93	6	6.8	3	0.012	1.3	2.9	14.6
Jutsajaure	123	SE744629-167999	7446496	714847	SWEREF 99 TM	19.9436	67.059	8	12	0.094	0.109	1.84	16	6.8	3	0.016	6.8	9.9	17
Pahajärvi	125	SE742829-183168	7430468	866731	SWEREF 99 TM	23.3529	66.7709	8	11	0.048	0.144	2.32	11	7.14	3	0.03	5.3	10.5	19
Abiskojaure	136	SE758208-161749	7581424	650600	SWEREF 99 TM	18.6525	68.3058	8	18	0.014	0.2	3.75	15	6.96	3	0.094	1.3	2.4	8.7

## Sheet: Sampling Year=2013
Lake Name	Site ID	EU id	X coordinates	Y coordinates	Koordinatsystem	Longitude	Latitude	Sampling Month	Sampling day	WaterColor:Absorbtion_Filtered 420nm	Alk/Acid	Condutivity	NH4-N	pH	PO4-P	SO4_IC	TOC	Tot-P	Watertemperatur
Havgårdssjön	145	SE615365-134524	6150322	396176	SWEREF 99 TM	13.3569	55.488	8	21	0.024	1.958	26.4	6	8.4	4	0.22	12.3	79	19.6
Krankesjön	146	SE617797-135339	6174721	404038	SWEREF 99 TM	13.4728	55.7087	8	21	0.042	1.523	31.5	5	8.07	5	0.671	19.7	66	19.2
Krageholmssjön	138	SE615375-137087	6150719	421789	SWEREF 99 TM	13.762	55.4963	8	19	0.035	2.045	27.1	21	8.86	52	0.238	13	219	20
St Skärsjön	73	SE628606-133205	6282493	381448	SWEREF 99 TM	13.0712	56.6748	8	7	0.152	0.153	8.24	319	6.24	7	0.133	7	20	7.2
Rammsjön	78	SE629570-135470	6292542	403889	SWEREF 99 TM	13.429	56.7656	8	14	0.921	0.003	2.84	126	5.63	3	0.014	20.9	37	18.7
Skärsjön	66	SE633344-130068	6329472	349541	SWEREF 99 TM	12.5199	57.0842	8	5	0.027	0.124	7.38	9	7.03	1	0.137	4.9	7	23
Bäen	63	SE623624-141149	6233634	461425	SWEREF 99 TM	14.3775	56.246	8	15	0.125	0.02	7.26	10	6.11	3	0.233	8.9	11	20.5
Harasjön	71	SE632231-136476	6319106	413711	SWEREF 99 TM	13.5792	57.0074	8	15	0.499	0.016	4.02	21	5.82	4	0.06	16.8	27	18.9
Örsjön	70	SE624038-143063	6237996	480506	SWEREF 99 TM	14.688	56.2865	8	14	0.055	0.049	4.89	4	6.34	1	0.109	8.7	6	22
Svinarydsjön	69	SE622803-144609	6225833	496102	SWEREF 99 TM	14.9372	56.1775	8	14	0.045	0.112	7.53	3	6.84	1	0.1	11.6	13	20.7
Lilla Öresjön	79	SE638665-129243	6382547	340666	SWEREF 99 TM	12.3394	57.5576	8	12	0.124	0.017	4.84	10	6.06	2	0.057	8.4	10	19.9
Hagasjön	130	SE635878-137392	6355662	422434	SWEREF 99 TM	13.7142	57.3375	8	15	0.113	0.105	4.2	3	6.71	1	0.061	9.3	8	19.9
Älgarydssjön	75	SE633989-140731	6337178	456028	SWEREF 99 TM	14.2727	57.1757	8	8	0.307	0.021	3.7	31	5.8	2	0.055	14.7	20	21.7
Sännen	68	SE624421-147234	6242312	522150	SWEREF 99 TM	15.3582	56.325	8	13	0.037	0.033	5.8	5	6.25	2	0.207	7.9	13	22.2
Fiolen	84	SE633025-142267	6327724	471494	SWEREF 99 TM	14.5296	57.092	8	15	0.126	0.109	5.23	292	6.24	2	0.084	10.3	24	16.2
Hinnasjön	91	SE630605-144655	6303819	495647	SWEREF 99 TM	14.9286	56.8781	8	12	0.185	0.091	6.72	17	6.4	1	0.128	13.5	20	20.2
Tomeshultagölen	99	SE629026-147562	6288378	524888	SWEREF 99 TM	15.4069	56.7388	8	14	0.651	0.03	4.08	50	5.86	7	0.061	22.9	33	19.3
Storasjö	86	SE631360-146750	6311612	516497	SWEREF 99 TM	15.2712	56.9478	8	12	0.211	0.023	2.68	7	5.9	2	0.041	10.4	17	20.4
Brunnsjön	98	SE627443-149526	6272787	544705	SWEREF 99 TM	15.7281	56.5972	8	14	0.496	0.026	6.06	223	5.49	9	0.17	22.1	27	4.6
Hjärtsjön	83	SE632515-146675	6323148	515611	SWEREF 99 TM	15.2573	57.0515	8	12	0.031	0.008	3.14	7	5.84	1	0.101	4.5	4	20.1
Tångerdasjön	143	SE637120-145525	6369038	503572	SWEREF 99 TM	15.0595	57.464	8	12	0.108	0.438	7.99	9	7.23	2	0.082	13.9	31	19.7
Alsjön	111	SE647050-130644	6466507	353666	SWEREF 99 TM	12.5046	58.3155	8	13	0.291	0.012	4.08	8	5.8	2	0.027	15.8	13	18.4
Fjärasjö	121	SE638725-146677	6385218	514896	SWEREF 99 TM	15.2493	57.6091	8	12	0.119	0.133	5.18	4	6.7	2	0.113	11.1	9	19.8
St. Lummersjön	102	SE644463-139986	6441770	447338	SWEREF 99 TM	14.1062	58.1142	8	26	0.318	0.142	4.51	3	6.67	4	0.069	6.9	10	18.9
Hökesjön	95	SE639047-149701	6388795	545084	SWEREF 99 TM	15.7582	57.6395	8	15	0.03	0.139	4.47	3	7.2	1	0.105	5.7	5	19.3
Tängersjö	120	SE637121-151366	6369742	561955	SWEREF 99 TM	16.0328	57.4661	8	15	0.062	0.084	3.89	6	6.43	1	0.067	10.8	7	19.2
Skärgölen	150	SE640609-148673	6404286	534623	SWEREF 99 TM	15.5822	57.7793	8	15	0.059	0.016	2.05	4	6.13	1	0.041	7.7	6	19.5
Rotehogstjärnen	94	SE652902-125783	6524402	304388	SWEREF 99 TM	11.615	58.8155	8	21	0.501	0.015	4.18	161	5.46	5	0.037	18.8	35	7.6
Allgjuttern	96	SE642489-151724	6423441	564895	SWEREF 99 TM	16.0963	57.9479	8	20	0.08	0.081	4.07	7	5.87	2	0.122	7.6	11	4.4
Humsjön	113	SE650061-142276	6497994	469555	SWEREF 99 TM	14.4758	58.6212	8	26	0.055	0.143	3.58	3	6.91	2	0.049	7.8	9	18.6
Västra Solsjön	117	SE655863-129783	6554474	344002	SWEREF 99 TM	12.2763	59.1009	8	21	0.038	0.221	4.46	21	7.63	1	0.058	5.7	3	18.1
Fagertärn	131	SE651558-143620	6513117	482808	SWEREF 99 TM	14.7058	58.7582	8	12	0.154	0.044	2.59	5	6.2	1	0.04	11	15	18.8
Grissjön	110	SE651578-146163	6513623	508222	SWEREF 99 TM	15.1451	58.763	8	6	0.149	0.019	2.51	3	6.06	3	0.057	11.9	7	21.79
Bysjön	88	SE658086-130264	6576747	348540	SWEREF 99 TM	12.3399	59.3024	8	19	0.069	0.104	3.7	3	6.79	3	0.052	7.4	12	18.4
Överudssjön	80	SE659105-133982	6587380	385573	SWEREF 99 TM	12.9841	59.4095	8	15	0.093	0.196	4.3	24	7.17	9	0.045	13.9	68	20.4
Skärgölen	109	SE651573-152481	6514333	571374	SWEREF 99 TM	16.2339	58.7631	8	7	0.087	0.144	4.26	4	6.87	2	0.103	9.3	7	21.74
Ulvsjön	87	SE661521-130182	6611064	347304	SWEREF 99 TM	12.2937	59.6098	8	20	0.1	0.047	2.4	3	6.58	2	0.045	8.2	6	17.7
Limmingsjön	92	SE660804-142742	6605422	472916	SWEREF 99 TM	14.5233	59.5867	8	13	0.069	0.106	2.64	3	6.96	2	0.043	7.2	4	18.1
Översjön	59	SE664410-136192	6640666	407015	SWEREF 99 TM	13.3382	59.893	8	15	0.059	0.026	1.91	3	6.35	1	0.049	6.2	5	18.9
Rundbosjön	142	SE652177-159038	6521160	636846	SWEREF 99 TM	17.3691	58.8086	8	14	0.11	0.443	9.58	11	7.18	9	0.176	12	36	20
Lillsjön	141	SE655380-155738	6552780	603472	SWEREF 99 TM	16.8065	59.1017	8	14	0.207	0.484	8.72	6	7.27	7	0.137	18.2	75	21
Björken	76	SE652707-159032	6526457	636722	SWEREF 99 TM	17.3702	58.8562	8	14	0.092	0.264	5.9	3	7.32	1	0.128	9.8	9	20.4
Bästeträsk	144	SE642555-168553	6426108	733122	SWEREF 99 TM	18.936	57.9157	8	19	0.014	2.043	22.8	13	8.38	2	0.104	13.1	5	19.5
Djupa Holmsjön	128	SE656263-156963	6561754	615611	SWEREF 99 TM	17.023	59.1792	8	14	0.172	0.044	2.33	3	6.52	2	0.038	13.8	9	20.7
Stora Envättern	82	SE655587-158869	6555227	634745	SWEREF 99 TM	17.3535	59.115	8	12	0.182	0.057	3.52	91	5.79	3	0.087	13.2	16	6.6
N. Yngern	81	SE656206-159170	6561452	637680	SWEREF 99 TM	17.4086	59.1699	8	12	0.026	0.269	6.97	3	7.43	2	0.199	6.5	11	21.3
Övre Skärsjön	90	SE663532-148571	6633396	530845	SWEREF 99 TM	15.5503	59.8371	8	12	0.481	0.015	2.31	104	5.57	6	0.063	15	32	5.4
Dagarn	89	SE664197-149337	6640136	538420	SWEREF 99 TM	15.6867	59.897	8	13	0.07	0.141	5.25	3	7.01	2	0.063	8.6	5	20
Hällsjön	57	SE667151-149602	6669695	540709	SWEREF 99 TM	15.7366	60.1628	8	14	0.094	0.055	2.23	4	6.5	2	0.045	9.4	7	18.7
Ekholmssjön	148	SE663907-156927	6638162	614324	SWEREF 99 TM	17.0449	59.8658	8	12	0.117	0.442	6.98	19	7.22	3	0.109	12.6	27	20.4
Gipsjön	58	SE672729-138082	6724037	424887	SWEREF 99 TM	13.6265	60.645	8	14	0.238	0.014	1.39	6	5.96	3	0.015	11.7	11	17.5
Fysingen	140	SE660749-161885	6607195	664270	SWEREF 99 TM	17.9081	59.5707	8	15	0.045	2.42	46.1	16	7.96	4	1.083	10.3	35	19.3
Siggeforasjön	62	SE665175-157559	6650914	620487	SWEREF 99 TM	17.1623	59.9785	8	26	0.302	0.145	3.73	9	6.69	3	0.05	18.6	22	19.6
Tärnan	119	SE660688-164478	6606900	690200	SWEREF 99 TM	18.366	59.557	8	15	0.098	0.338	5.8	3	7.26	3	0.072	12.1	14	19.9
Edasjön	55	SE663365-161779	6633334	662893	SWEREF 99 TM	17.904	59.8056	8	19	0.159	1.088	14.5	7	7.67	7	0.062	17.4	52	19.8
Spjutsjön	54	SE672467-148031	6722638	524356	SWEREF 99 TM	15.4453	60.6388	8	10	0.026	0.112	2.77	3	7.19	2	0.079	5	3	20.4
Långsjön	129	SE673534-153381	6733960	577702	SWEREF 99 TM	16.4281	60.7343	8	16	0.209	0.066	2.29	48	6.39	2	0.052	11.9	19	16.8
Gosjön	133	SE677506-156174	6774007	605132	SWEREF 99 TM	16.9527	61.0874	8	16	0.27	0.071	2.45	11	6.39	3	0.032	17.2	23	18.6
Sangen	115	SE686849-145214	6866040	494426	SWEREF 99 TM	14.8969	61.9277	8	19	0.1	0.116	2.19	10	6.91	2	0.022	7.1	11	14.8
Stensjön	132	SE683673-154083	6835394	583469	SWEREF 99 TM	16.5753	61.6428	8	11	0.163	0.052	1.73	15	5.81	2	0.029	7.9	10	10.5
Tväringen	126	SE690345-149315	6901492	534982	SWEREF 99 TM	15.6765	62.2444	8	18	0.079	0.138	2.67	3	6.91	2	0.029	7.5	3	16.6
Stor-Backsjön	116	SE695220-143383	6949478	475083	SWEREF 99 TM	14.5165	62.676	8	21	0.148	0.199	3.89	3	7.13	1	0.033	11.7	11	16.2
V. Rännöbodsjön	134	SE691365-156127	6912536	602945	SWEREF 99 TM	16.9906	62.331	8	20	0.108	0.318	4.67	10	7.25	2	0.062	8.1	15	20.5
Valasjön	65	SE698918-158665	6988354	627371	SWEREF 99 TM	17.5188	63.0034	8	22	0.161	0.114	2.59	3	6.91	3	0.04	11.1	10	17.9
Stor-Björsjön	114	SE706083-132287	7056652	362825	SWEREF 99 TM	12.2332	63.6111	8	29	0.083	0.229	3.16	3	7.09	1	0.015	5.6	3	13.1
Fyrsjön	74	SE704082-148125	7038648	521368	SWEREF 99 TM	15.4321	63.4766	8	12	0.049	0.922	10.2	4	7.7	2	0.055	6.2	5	2.5
Hällvattnet	61	SE704955-159090	7048754	630861	SWEREF 99 TM	17.6366	63.5438	8	7	0.146	0.065	1.83	5	6.69	2	0.028	9.5	4	18.2
Degervattnet	112	SE708512-152086	7083426	560401	SWEREF 99 TM	16.2294	63.8728	8	12	0.076	0.199	3.25	3	7.26	2	0.037	7.5	5	18.1
Dunnervattnet	139	SE713131-144608	7128648	485073	SWEREF 99 TM	14.6948	64.2847	8	13	0.068	0.105	1.96	3	7.01	1	0.023	5.2	3	15.6
Remmarsjön	60	SE708619-162132	7085765	660807	SWEREF 99 TM	18.2726	63.862	8	5	0.255	0.077	1.58	35	5.76	5	0.023	10.1	19	7.4
Mäsen	56	SE665654-149206	6654684	536934	SWEREF 99 TM	15.3844	64.7252	8	14	0.055	0.196	4.18	4	7.12	2	0.086	8.7	9	19.8
Stor-Arasjön	104	SE716717-158596	7166268	624434	SWEREF 99 TM	17.6004	64.5986	8	12	0.1	0.067	1.42	7	6.65	2	0.014	7.3	8	16.1
Täftesträsket	107	SE711365-171748	7114434	756591	SWEREF 99 TM	20.262	64.0611	8	21	0.108	0.103	2.72	11	6.75	1	0.047	10.8	12	20.2
Bjännsjön	135	SE713404-172465	7134909	763500	SWEREF 99 TM	20.4387	64.2389	8	20	0.12	0.068	2.21	8	6.73	1	0.05	7.7	10	18.6
Stor-Tjulträsket	137	SE731799-151196	7316078	548538	SWEREF 99 TM	16.0679	65.9619	8	15	0.025	0.32	3.88	3	7.38	1	0.041	2	2	12.9
Vuolgamjaure	103	SE728744-162653	7287010	663453	SWEREF 99 TM	18.5561	65.6634	8	21	0.053	0.117	1.78	3	6.86	1	0.018	5.5	4	15.4
Brännträsket	101	SE728095-175926	7282225	796227	SWEREF 99 TM	21.4169	65.5262	8	19	0.163	0.121	2.5	10	6.75	3	0.038	10.5	11	17
Louvvajaure	122	SE736804-160569	7367313	641584	SWEREF 99 TM	18.1695	66.3931	8	20	0.018	0.169	2.5	3	7.24	1	0.028	3.4	2	15.5
Jutsajaure	123	SE744629-167999	7446496	714847	SWEREF 99 TM	19.9436	67.059	8	20	0.093	0.107	1.7	8	6.96	2	0.015	6.3	12	15.1
Pahajärvi	125	SE742829-183168	7430468	866731	SWEREF 99 TM	23.3529	66.7709	8	20	0.052	0.132	2.2	11	7.05	2	0.031	6	16	16.3
Abiskojaure	136	SE758208-161749	7581424	650600	SWEREF 99 TM	18.6525	68.3058	8	20	0.012	0.242	3.33	8	6.97	1	0.107	1.4	21	10.2

## Sheet: Sampling Year=2012
Lake Name	Site ID	EU id	X coordinates	Y coordinates	Koordinatsystem	Longitude	Latitude	Sampling Month	Sampling day	WaterColor:Absorbtion_Filtered 420nm	Alk/Acid	Condutivity	NH4-N	pH	PO4-P	SO4_IC	TOC	Tot-P	Watertemperatur
Havgårdssjön	145	SE615365-134524	6150322	396176	SWEREF 99 TM	13.3569	55.488	8	15	0.029	1.973	24.6	10	7.78	7	0.177	13.3	89	20.9
Krankesjön	146	SE617797-135339	6174721	404038	SWEREF 99 TM	13.4728	55.7087	8	14	0.052	1.702	29.5	12	7.79	1	0.6	13.9	44	20.9
Krageholmssjön	138	SE615375-137087	6150719	421789	SWEREF 99 TM	13.762	55.4963	8	21	0.027	2.608	33	6	8.16	16	0.382	10.3	115	21.7
St Skärsjön	73	SE628606-133205	6282493	381448	SWEREF 99 TM	13.0712	56.6748	8	9	0.154	0.147	8.4	469	6.27	7	0.132	8.6	24	6.9
Rammsjön	78	SE629570-135470	6292542	403889	SWEREF 99 TM	13.429	56.7656	8	20	0.582	-0.013	3.36	17	5.2	6	0.018	19.2	34	21.8
Skärsjön	66	SE633344-130068	6329472	349541	SWEREF 99 TM	12.5199	57.0842	8	15	0.035	0.122	7.52	14	7.08	1	0.135	5.2	9	19.2
Bäen	63	SE623624-141149	6233634	461425	SWEREF 99 TM	14.3775	56.246	8	16	0.159	0.014	6.93	5	5.97	2	0.21	9.8	17	20.5
Harasjön	71	SE632231-136476	6319106	413711	SWEREF 99 TM	13.5792	57.0074	8	15	0.596	0.004	4.28	13	5.6	3	0.04	19.4	22	18.7
Örsjön	70	SE624038-143063	6237996	480506	SWEREF 99 TM	14.688	56.2865	8	15	0.069	0.054	4.69	5	6.33	1	0.092	8.8	7	19.9
Svinarydsjön	69	SE622803-144609	6225833	496102	SWEREF 99 TM	14.9372	56.1775	8	15	0.045	0.061	7.25	13	6.5	1	0.138	9.3	15	19.5
Lilla Öresjön	79	SE638665-129243	6382547	340666	SWEREF 99 TM	12.3394	57.5576	8	16	0.113	0.012	5.25	12	5.73	1	0.052	7.9	11	19.2
Hagasjön	130	SE635878-137392	6355662	422434	SWEREF 99 TM	13.7142	57.3375	8	21	0.161	0.085	4.14	7	6.46	1	0.052	11.2	7	21.1
Älgarydssjön	75	SE633989-140731	6337178	456028	SWEREF 99 TM	14.2727	57.1757	8	16	0.419	0.008	3.54	9	5.86	1	0.037	17.3	18	18.3
Sännen	68	SE624421-147234	6242312	522150	SWEREF 99 TM	15.3582	56.325	8	14	0.062	0.038	6.02	5	6.35	1	0.18	9.2	16	20.3
Fiolen	84	SE633025-142267	6327724	471494	SWEREF 99 TM	14.5296	57.092	8	21	0.116	0.102	5.26	339	6.22	1	0.075	10.4	23	16.8
Hinnasjön	91	SE630605-144655	6303819	495647	SWEREF 99 TM	14.9286	56.8781	8	22	0.192	0.067	6.64	10	6.42	2	0.133	13.9	17	19.8
Tomeshultagölen	99	SE629026-147562	6288378	524888	SWEREF 99 TM	15.4069	56.7388	8	21	0.658	0.017	4.24	19	5.66	7	0.065	26	38	20.2
Storasjö	86	SE631360-146750	6311612	516497	SWEREF 99 TM	15.2712	56.9478	8	22	0.209	0.013	2.78	6	5.76	2	0.04	10.5	17	19.2
Brunnsjön	98	SE627443-149526	6272787	544705	SWEREF 99 TM	15.7281	56.5972	8	21	0.591	0.019	5.34	197	5.26	8	0.123	25.3	18	5.3
Hjärtsjön	83	SE632515-146675	6323148	515611	SWEREF 99 TM	15.2573	57.0515	8	22	0.042	0.006	3.28	7	5.62	1	0.102	5.1	5	18.7
Tångerdasjön	143	SE637120-145525	6369038	503572	SWEREF 99 TM	15.0595	57.464	8	13	0.104	0.337	6.83	8	7.44	2	0.076	14.7	43	19
Alsjön	111	SE647050-130644	6466507	353666	SWEREF 99 TM	12.5046	58.3155	8	15	0.382	-0.002	4.62	9	5.53	3	0.013	19.4	15	19.8
Fjärasjö	121	SE638725-146677	6385218	514896	SWEREF 99 TM	15.2493	57.6091	8	13	0.15	0.119	5.08	7	6.81	2	0.117	12.5	13	18.7
St. Lummersjön	102	SE644463-139986	6441770	447338	SWEREF 99 TM	14.1062	58.1142	8	15	0.392	0.074	3.9	6	6.03	4	0.063	13.3	11	19.1
Hökesjön	95	SE639047-149701	6388795	545084	SWEREF 99 TM	15.7582	57.6395	8	22	0.037	0.137	4.87	9	7.29	1	0.103	6.3	7	19.7
Tängersjö	120	SE637121-151366	6369742	561955	SWEREF 99 TM	16.0328	57.4661	8	22	0.059	0.08	3.96	7	6.7	1	0.068	11	7	19.9
Skärgölen	150	SE640609-148673	6404286	534623	SWEREF 99 TM	15.5822	57.7793	8	22	0.065	0.016	2.06	5	6.24	1	0.042	8.3	7	19.6
Rotehogstjärnen	94	SE652902-125783	6524402	304388	SWEREF 99 TM	11.615	58.8155	8	8	0.321	0.006	4.84	188	5.2	5	0.031	14.8	33	8
Allgjuttern	96	SE642489-151724	6423441	564895	SWEREF 99 TM	16.0963	57.9479	8	15	0.07	0.083	4.11	1	5.95	2	0.118	7	8	4.6
Humsjön	113	SE650061-142276	6497994	469555	SWEREF 99 TM	14.4758	58.6212	8	15	0.078	0.129	3.46	4	6.69	2	0.048	8.8	9	21.9
Västra Solsjön	117	SE655863-129783	6554474	344002	SWEREF 99 TM	12.2763	59.1009	8	16	0.042	0.267	4.94	16	7.38	1	0.058	5.5	2	20.4
Fagertärn	131	SE651558-143620	6513117	482808	SWEREF 99 TM	14.7058	58.7582	8	13	0.185	0.038	2.88	4	6.35	1	0.036	12.6	13	18.5
Grissjön	110	SE651578-146163	6513623	508222	SWEREF 99 TM	15.1451	58.763	8	9	0.18	0.016	2.82	18	6.03	2	0.051	13.1	6	19.2
Bysjön	88	SE658086-130264	6576747	348540	SWEREF 99 TM	12.3399	59.3024	8	9	0.111	0.137	4.49	6	6.07	7	0.074	7.4	20	9.5
Överudssjön	80	SE659105-133982	6587380	385573	SWEREF 99 TM	12.9841	59.4095	8	21	0.075	0.204	4.48	8	6.65	6	0.046	11.8	48	21.2
Skärgölen	109	SE651573-152481	6514333	571374	SWEREF 99 TM	16.2339	58.7631	8	9	0.095	0.151	4.38	16	6.84	2	0.104	9.5	8	19.57
Ulvsjön	87	SE661521-130182	6611064	347304	SWEREF 99 TM	12.2937	59.6098	8	9	0.149	0.045	2.62	19	5.93	1	0.05	8.4	9	4.8
Limmingsjön	92	SE660804-142742	6605422	472916	SWEREF 99 TM	14.5233	59.5867	8	15	0.073	0.104	2.81	8	6.93	1	0.042	7.6	5	19.4
Översjön	59	SE664410-136192	6640666	407015	SWEREF 99 TM	13.3382	59.893	8	16	0.101	0.027	2.12	29	5.6	2	0.053	6.6	9	4.6
Rundbosjön	142	SE652177-159038	6521160	636846	SWEREF 99 TM	17.3691	58.8086	8	6	0.144	0.441	10.1	8	7.45	7	0.199	12.8	39	21.4
Lillsjön	141	SE655380-155738	6552780	603472	SWEREF 99 TM	16.8065	59.1017	8	6	0.246	0.419	8.41	11	7.18	3	0.153	19.5	46	20.9
Björken	76	SE652707-159032	6526457	636722	SWEREF 99 TM	17.3702	58.8562	8	6	0.083	0.256	5.92	2	7.12	1	0.134	9.7	8	21.1
Bästeträsk	144	SE642555-168553	6426108	733122	SWEREF 99 TM	18.936	57.9157	8	16	0.014	1.944	21.5	26	8.25	1	0.095	11.7	6	11.05
Djupa Holmsjön	128	SE656263-156963	6561754	615611	SWEREF 99 TM	17.023	59.1792	8	8	0.22	0.041	2.54	10	6.47	2	0.039	16.3	12	20.6
Stora Envättern	82	SE655587-158869	6555227	634745	SWEREF 99 TM	17.3535	59.115	8	8	0.155	0.055	3.63	127	5.89	2	0.083	12	16	6.7
N. Yngern	81	SE656206-159170	6561452	637680	SWEREF 99 TM	17.4086	59.1699	8	6	0.026	0.258	7.11	2	7.22	1	0.201	6.4	9	20.1
Övre Skärsjön	90	SE663532-148571	6633396	530845	SWEREF 99 TM	15.5503	59.8371	8	7	0.219	0.011	2.29	31	5.59	1	0.061	10.6	8	6
Dagarn	89	SE664197-149337	6640136	538420	SWEREF 99 TM	15.6867	59.897	8	7	0.055	0.139	5.2	4	6.97	1	0.063	8.2	6	19.9
Hällsjön	57	SE667151-149602	6669695	540709	SWEREF 99 TM	15.7366	60.1628	8	26	0.124	0.048	2.21	7	6.41	2	0.042	11.8	6	17.6
Ekholmssjön	148	SE663907-156927	6638162	614324	SWEREF 99 TM	17.0449	59.8658	8	8	0.1	0.403	7.05	6	7.08	3	0.133	12.6	24	19.7
Gipsjön	58	SE672729-138082	6724037	424887	SWEREF 99 TM	13.6265	60.645	8	15	0.332	0.007	1.47	6	5.72	2	0.01	15.7	13	19.5
Fysingen	140	SE660749-161885	6607195	664270	SWEREF 99 TM	17.9081	59.5707	8	9	0.04	2.136	45.9	74	7.84	2	1.538	10.9	31	20.3
Siggeforasjön	62	SE665175-157559	6650914	620487	SWEREF 99 TM	17.1623	59.9785	8	12	0.409	0.121	3.84	12	6.56	3	0.052	21.8	18	19.6
Tärnan	119	SE660688-164478	6606900	690200	SWEREF 99 TM	18.366	59.557	8	9	0.09	0.323	6.01	5	7.26	2	0.092	11.9	11	20.5
Edasjön	55	SE663365-161779	6633334	662893	SWEREF 99 TM	17.904	59.8056	8	15	0.137	1.004	14	8	7.97	4	0.08	16.3	43	20.4
Spjutsjön	54	SE672467-148031	6722638	524356	SWEREF 99 TM	15.4453	60.6388	8	27	0.05	0.104	2.66	15	6.75	1	0.07	6.2	5	17.9
Långsjön	129	SE673534-153381	6733960	577702	SWEREF 99 TM	16.4281	60.7343	8	15	0.23	0.075	2.28	17	6.44	1	0.043	11.8	26	19.8
Gosjön	133	SE677506-156174	6774007	605132	SWEREF 99 TM	16.9527	61.0874	8	15	0.291	0.073	2.53	8	6.43	2	0.026	17.1	22	19
Sangen	115	SE686849-145214	6866040	494426	SWEREF 99 TM	14.8969	61.9277	8	13	0.109	0.104	1.99	13	6.8	2	0.02	8.1	10	17.7
Stensjön	132	SE683673-154083	6835394	583469	SWEREF 99 TM	16.5753	61.6428	8	12	0.165	0.05	1.85	28	5.86	3	0.028	8.1	10	11.1
Tväringen	126	SE690345-149315	6901492	534982	SWEREF 99 TM	15.6765	62.2444	8	13	0.088	0.126	2.65	5	6.84	2	0.03	7.9	4	17.4
Stor-Backsjön	116	SE695220-143383	6949478	475083	SWEREF 99 TM	14.5165	62.676	8	14	0.161	0.175	3.15	12	6.94	3	0.029	12.9	12	17.1
V. Rännöbodsjön	134	SE691365-156127	6912536	602945	SWEREF 99 TM	16.9906	62.331	8	7	0.102	0.314	4.74	8	7.4	3	0.056	8.1	12	19.75
Valasjön	65	SE698918-158665	6988354	627371	SWEREF 99 TM	17.5188	63.0034	8	6	0.194	0.097	2.75	13	6.78	2	0.035	12.8	11	19.39
Stor-Björsjön	114	SE706083-132287	7056652	362825	SWEREF 99 TM	12.2332	63.6111	8	23	0.07	0.228	3.05	4	7.21	1	0.013	4.3	3	14.4
Fyrsjön	74	SE704082-148125	7038648	521368	SWEREF 99 TM	15.4321	63.4766	8	3	0.054	0.704	7.91	2	7.64	1	0.045	5.5	5	1
Hällvattnet	61	SE704955-159090	7048754	630861	SWEREF 99 TM	17.6366	63.5438	8	15	0.152	0.066	1.87	7	6.58	2	0.029	9.6	4	17.3
Degervattnet	112	SE708512-152086	7083426	560401	SWEREF 99 TM	16.2294	63.8728	8	3	0.089	0.181	3.23	9	7.13	2	0.037	8.4	6	17.2
Dunnervattnet	139	SE713131-144608	7128648	485073	SWEREF 99 TM	14.6948	64.2847	8	2	0.066	0.082	1.83	1	6.8	1	0.021	5	3	14.3
Remmarsjön	60	SE708619-162132	7085765	660807	SWEREF 99 TM	18.2726	63.862	8	13	0.241	0.071	1.61	30	5.81	4	0.019	9.8	15	8.7
Mäsen	56	SE665654-149206	6654684	536934	SWEREF 99 TM	15.3844	64.7252	8	26	0.063	0.193	4.17	11	7.1	1	0.085	9.2	11	18.5
Stor-Arasjön	104	SE716717-158596	7166268	624434	SWEREF 99 TM	17.6004	64.5986	8	20	0.094	0.067	1.43	4	6.72	1	0.015	7	6	15.8
Täftesträsket	107	SE711365-171748	7114434	756591	SWEREF 99 TM	20.262	64.0611	8	15	0.135	0.09	2.74	7	6.83	1	0.047	10.8	10	19.7
Bjännsjön	135	SE713404-172465	7134909	763500	SWEREF 99 TM	20.4387	64.2389	8	14	0.142	0.053	2	4	6.58	2	0.046	8.1	9	18.4
Stor-Tjulträsket	137	SE731799-151196	7316078	548538	SWEREF 99 TM	16.0679	65.9619	8	21	0.02	0.275	3.62	3	7.43	1	0.037	1.9	2	12.4
Vuolgamjaure	103	SE728744-162653	7287010	663453	SWEREF 99 TM	18.5561	65.6634	8	20	0.067	0.103	1.77	4	6.97	2	0.016	5.7	4	17.1
Brännträsket	101	SE728095-175926	7282225	796227	SWEREF 99 TM	21.4169	65.5262	8	14	0.172	0.098	2.42	6	6.74	3	0.035	11.7	9	18
Louvvajaure	122	SE736804-160569	7367313	641584	SWEREF 99 TM	18.1695	66.3931	8	19	0.019	0.17	2.49	2	7.19	1	0.026	3.5	2	16.3
Njalakjaure	106	SE741340-153576	7411751	571098	SWEREF 99 TM	16.6185	66.8156	8	27	0.008	0.039	0.82	3	6.67	1	0.011	1	4	8.8
Jutsajaure	123	SE744629-167999	7446496	714847	SWEREF 99 TM	19.9436	67.059	8	21	0.075	0.1	1.65	6	6.86	1	0.015	5.8	4	16.5
Pahajärvi	125	SE742829-183168	7430468	866731	SWEREF 99 TM	23.3529	66.7709	8	20	0.059	0.126	2.28	10	6.82	1	0.031	5.8	12	16.3

## Sheet: Sampling Year=2011
Lake Name	Site ID	EU id	X coordinates	Y coordinates	Koordinatsystem	Longitude	Latitude	Sampling Month	Sampling day	WaterColor:Absorbtion_Filtered 420nm	Alk/Acid	Condutivity	NH4-N	pH	PO4-P	SO4_IC	TOC	Tot-P	Watertemperatur
Havgårdssjön	145	SE615365-134524	6150322	396176	SWEREF 99 TM	13.3569	55.488	8	25	0.027	2.001	24.9	5	8.53	5	0.219	11	59	18.8
Krankesjön	146	SE617797-135339	6174721	404038	SWEREF 99 TM	13.4728	55.7087	8	23	0.064	2.067	31.3	10	7.66	6	0.555	19.9	79	19.3
Krageholmssjön	138	SE615375-137087	6150719	421789	SWEREF 99 TM	13.762	55.4963	8	22	0.032	2.771	34.9	2	8.43	4	0.418	8.8	83	18.7
St Skärsjön	73	SE628606-133205	6282493	381448	SWEREF 99 TM	13.0712	56.6748	8	24	0.364	0.166	9.06	917	6.31	5	0.125	11.6	27	6.4
Rammsjön	78	SE629570-135470	6292542	403889	SWEREF 99 TM	13.429	56.7656	8	16	0.643	-0.012	2.36	15	5.15	9	0.017	23	36	18.5
Skärsjön	66	SE633344-130068	6329472	349541	SWEREF 99 TM	12.5199	57.0842	8	1	0.031	0.125	7.39	6	7.05	1	0.143	5.3	7	22.4
Bäen	63	SE623624-141149	6233634	461425	SWEREF 99 TM	14.3775	56.246	8	23	0.134	0.018	6.54	18	5.82	2	0.217	10	12	7.5
Harasjön	71	SE632231-136476	6319106	413711	SWEREF 99 TM	13.5792	57.0074	8	4	0.482	0.011	3.89	7	5.88	4	0.05	20.8	39	22
Örsjön	70	SE624038-143063	6237996	480506	SWEREF 99 TM	14.688	56.2865	8	17	0.072	0.05	4.38	5	6.52	1	0.095	9.5	11	19.8
Svinarydsjön	69	SE622803-144609	6225833	496102	SWEREF 99 TM	14.9372	56.1775	8	17	0.047	0.043	6.46	8	6.36	1	0.146	8.3	14	20
Lilla Öresjön	79	SE638665-129243	6382547	340666	SWEREF 99 TM	12.3394	57.5576	8	17	0.142	0.008	4.58	29	5.81	2	0.069	10.7	13	18.7
Hagasjön	130	SE635878-137392	6355662	422434	SWEREF 99 TM	13.7142	57.3375	8	16	0.136	0.089	3.87	4	6.59	2	0.062	10.1	10	18.7
Älgarydssjön	75	SE633989-140731	6337178	456028	SWEREF 99 TM	14.2727	57.1757	8	23	0.359	0.011	3.12	6	5.59	2	0.049	16.5	19	17.2
Fiolen	84	SE633025-142267	6327724	471494	SWEREF 99 TM	14.5296	57.092	8	15	0.1	0.105	4.85	210	6.26	2	0.087	9.6	23	16.1
Hinnasjön	91	SE630605-144655	6303819	495647	SWEREF 99 TM	14.9286	56.8781	8	17	0.262	0.079	6.39	33	6.4	3	0.121	15.9	20	18.2
Storasjö	86	SE631360-146750	6311612	516497	SWEREF 99 TM	15.2712	56.9478	8	17	0.357	0.01	2.43	8	5.62	3	0.033	16.5	16	17.7
Brunnsjön	98	SE627443-149526	6272787	544705	SWEREF 99 TM	15.7281	56.5972	8	15	0.549	-0.012	5.96	412	5.52	9	0.122	33.6	41	4.75
Hjärtsjön	83	SE632515-146675	6323148	515611	SWEREF 99 TM	15.2573	57.0515	8	18	0.03	0.005	3.2	6	5.67	1	0.11	4.3	4	17.6
Tångerdasjön	143	SE637120-145525	6369038	503572	SWEREF 99 TM	15.0595	57.464	8	15	0.085	0.362	6.66	31	7	2	0.063	12.5	35	17.6
Alsjön	111	SE647050-130644	6466507	353666	SWEREF 99 TM	12.5046	58.3155	8	18	0.375	0.007	4.03	10	5.61	3	0.044	18	16	18.1
Fjärasjö	121	SE638725-146677	6385218	514896	SWEREF 99 TM	15.2493	57.6091	8	15	0.109	0.118	5.12	15	6.69	2	0.128	11.3	8	18
St. Lummersjön	102	SE644463-139986	6441770	447338	SWEREF 99 TM	14.1062	58.1142	8	16	0.235	0.111	4.12	8	6.33	4	0.067	11.7	10	15.9
Hökesjön	95	SE639047-149701	6388795	545084	SWEREF 99 TM	15.7582	57.6395	8	17	0.026	0.14	4.47	3	7.08	1	0.109	6.2	5	19.1
Tängersjö	120	SE637121-151366	6369742	561955	SWEREF 99 TM	16.0328	57.4661	8	17	0.074	0.079	3.95	6	6.57	3	0.07	12.8	10	18.9
Skärgölen	150	SE640609-148673	6404286	534623	SWEREF 99 TM	15.5822	57.7793	8	17	0.053	0.015	2.07	4	6.12	1	0.051	8.4	6	19
Rotehogstjärnen	94	SE652902-125783	6524402	304388	SWEREF 99 TM	11.615	58.8155	8	10	0.455	0.016	4.73	344	5.6	5	0.037	20.3	26	6
Allgjuttern	96	SE642489-151724	6423441	564895	SWEREF 99 TM	16.0963	57.9479	8	16	0.084	0.077	4.2	8	5.9	2	0.125	7.4	10	3.8
Humsjön	113	SE650061-142276	6497994	469555	SWEREF 99 TM	14.4758	58.6212	8	16	0.052	0.138	3.62	13	6.7	3	0.053	8	17	16.3
Västra Solsjön	117	SE655863-129783	6554474	344002	SWEREF 99 TM	12.2763	59.1009	8	24	0.033	0.159	3.96	2	7.17	1	0.062	5.6	4	20.1
Fagertärn	131	SE651558-143620	6513117	482808	SWEREF 99 TM	14.7058	58.7582	8	16	0.142	0.044	2.67	5	6.36	1	0.052	9.9	16	18.2
Grissjön	110	SE651578-146163	6513623	508222	SWEREF 99 TM	15.1451	58.763	8	15	0.146	0.015	2.52	5	6.05	4	0.063	12.4	6	18.8
Bysjön	88	SE658086-130264	6576747	348540	SWEREF 99 TM	12.3399	59.3024	8	23	0.15	0.113	4.02	42	6.09	6	0.067	8.9	22	7.1
Överudssjön	80	SE659105-133982	6587380	385573	SWEREF 99 TM	12.9841	59.4095	8	22	0.085	0.206	4.55	40	6.95	6	0.044	13.8	60	18.6
Skärgölen	109	SE651573-152481	6514333	571374	SWEREF 99 TM	16.2339	58.7631	8	8	0.06	0.153	4.45	2	6.83	1	0.119	8	4	21.4
Ulvsjön	87	SE661521-130182	6611064	347304	SWEREF 99 TM	12.2937	59.6098	8	23	0.219	0.048	2.64	75	5.83	3	0.054	10.3	19	4.7
Limmingsjön	92	SE660804-142742	6605422	472916	SWEREF 99 TM	14.5233	59.5867	8	17	0.063	0.104	2.71	2	6.79	1	0.049	7.4	5	18
Översjön	59	SE664410-136192	6640666	407015	SWEREF 99 TM	13.3382	59.893	8	18	0.157	0.042	2.29	50	5.57	3	0.056	8	16	6
Rundbosjön	142	SE652177-159038	6521160	636846	SWEREF 99 TM	17.3691	58.8086	8	4	0.098	0.457	10.3	5	7.95	5	0.214	11.8	29	23.2
Lillsjön	141	SE655380-155738	6552780	603472	SWEREF 99 TM	16.8065	59.1017	8	5	0.147	0.464	8.86	6	8.22	5	0.167	18.5	55	23.1
Björken	76	SE652707-159032	6526457	636722	SWEREF 99 TM	17.3702	58.8562	8	4	0.063	0.266	6.12	1	7.61	1	0.148	9.1	7	22.4
Djupa Holmsjön	128	SE656263-156963	6561754	615611	SWEREF 99 TM	17.023	59.1792	8	7	0.181	0.044	2.47	6	5.5	2	0.05	15.1	11	22.3
Stora Envättern	82	SE655587-158869	6555227	634745	SWEREF 99 TM	17.3535	59.115	8	7	0.19	0.061	3.81	142	5.75	2	0.093	14.4	17	5.9
N. Yngern	81	SE656206-159170	6561452	637680	SWEREF 99 TM	17.4086	59.1699	8	4	0.027	0.27	7.11	1	7.49	1	0.202	6.7	9	22.4
Övre Skärsjön	90	SE663532-148571	6633396	530845	SWEREF 99 TM	15.5503	59.8371	8	11	0.204	0.018	2.45	38	5.61	3	0.069	10.1	9	6.2
Dagarn	89	SE664197-149337	6640136	538420	SWEREF 99 TM	15.6867	59.897	8	11	0.042	0.142	5.31	2	6.96	2	0.069	7.6	6	19.5
Hällsjön	57	SE667151-149602	6669695	540709	SWEREF 99 TM	15.7366	60.1628	8	13	0.092	0.051	2.32	3	6.47	2	0.052	11	6	19.1
Ekholmssjön	148	SE663907-156927	6638162	614324	SWEREF 99 TM	17.0449	59.8658	8	10	0.068	0.411	7.38	10	7.19	4	0.158	11.9	19	21.4
Gipsjön	58	SE672729-138082	6724037	424887	SWEREF 99 TM	13.6265	60.645	8	17	0.324	0.014	1.43	8	5.68	3	0.01	17.1	13	16
Fysingen	140	SE660749-161885	6607195	664270	SWEREF 99 TM	17.9081	59.5707	8	5	0.035	2.404	48.9	3	8.13	4	1.549	10.4	27	21.5
Siggeforasjön	62	SE665175-157559	6650914	620487	SWEREF 99 TM	17.1623	59.9785	8	14	0.187	0.16	4.2	4	6.9	3	0.074	16.1	14	19
Tärnan	119	SE660688-164478	6606900	690200	SWEREF 99 TM	18.366	59.557	8	5	0.073	0.34	6.19	1	7.5	2	0.099	11.7	10	21.7
Edasjön	55	SE663365-161779	6633334	662893	SWEREF 99 TM	17.904	59.8056	8	22	0.089	1.104	15.4	4	7.48	2	0.109	13.8	41	18.5
Spjutsjön	54	SE672467-148031	6722638	524356	SWEREF 99 TM	15.4453	60.6388	8	11	0.03	0.096	2.58	10	6.8	2	0.082	5.7	4	19.2
Långsjön	129	SE673534-153381	6733960	577702	SWEREF 99 TM	16.4281	60.7343	8	17	0.196	0.059	2.14	14	6.44	2	0.047	10.6	12	17.8
Gosjön	133	SE677506-156174	6774007	605132	SWEREF 99 TM	16.9527	61.0874	8	17	0.28	0.063	2.34	8	6.48	3	0.027	16.5	21	19
Sangen	115	SE686849-145214	6866040	494426	SWEREF 99 TM	14.8969	61.9277	8	12	0.107	0.109	2.06	21	6.79	2	0.022	7.9	12	16.5
Stensjön	132	SE683673-154083	6835394	583469	SWEREF 99 TM	16.5753	61.6428	8	9	0.164	0.054	1.85	39	5.94	4	0.031	7	12	12.8
Tväringen	126	SE690345-149315	6901492	534982	SWEREF 99 TM	15.6765	62.2444	8	10	0.095	0.126	2.46	2	6.83	2	0.031	9.1	4	18
Stor-Backsjön	116	SE695220-143383	6949478	475083	SWEREF 99 TM	14.5165	62.676	8	9	0.179	0.178	3.2	63	6.9	2	0.034	12.5	16	18.3
V. Rännöbodsjön	134	SE691365-156127	6912536	602945	SWEREF 99 TM	16.9906	62.331	8	9	0.114	0.316	4.6	11	6.88	6	0.061	10.1	19	19.4
Valasjön	65	SE698918-158665	6988354	627371	SWEREF 99 TM	17.5188	63.0034	8	4	0.15	0.112	2.72	34	6.75	3	0.046	11.6	9	21.2
Stor-Björsjön	114	SE706083-132287	7056652	362825	SWEREF 99 TM	12.2332	63.6111	8	24	0.124	0.171	2.54	5	6.96	1	0.012	7.1	4	13.7
Fyrsjön	74	SE704082-148125	7038648	521368	SWEREF 99 TM	15.4321	63.4766	8	1	0.064	0.731	8.46	8	7.53	1	0.056	6.7	5	1.5
Hällvattnet	61	SE704955-159090	7048754	630861	SWEREF 99 TM	17.6366	63.5438	8	4	0.13	0.071	1.94	11	6.8	2	0.032	9.5	5	21.6
Degervattnet	112	SE708512-152086	7083426	560401	SWEREF 99 TM	16.2294	63.8728	8	1	0.085	0.2	3.39	3	7.21	2	0.041	8.7	5	21.7
Dunnervattnet	139	SE713131-144608	7128648	485073	SWEREF 99 TM	14.6948	64.2847	8	1	0.074	0.117	2.02	3	6.91	1	0.024	5.9	4	16.6
Remmarsjön	60	SE708619-162132	7085765	660807	SWEREF 99 TM	18.2726	63.862	8	10	0.271	0.088	1.98	18	5.91	5	0.025	11.2	20	9.5
Mäsen	56	SE665654-149206	6654684	536934	SWEREF 99 TM	15.3844	64.7252	8	13	0.05	0.185	4.06	7	7.13	2	0.097	8.9	10	19.6
Stor-Arasjön	104	SE716717-158596	7166268	624434	SWEREF 99 TM	17.6004	64.5986	8	14	0.077	0.083	1.57	2	6.79	2	0.016	6.6	5	14
Täftesträsket	107	SE711365-171748	7114434	756591	SWEREF 99 TM	20.262	64.0611	8	17	0.1	0.104	2.89	11	6.79	1	0.054	10.3	8	17.5
Bjännsjön	135	SE713404-172465	7134909	763500	SWEREF 99 TM	20.4387	64.2389	8	16	0.147	0.084	2.35	5	6.71	2	0.058	7.4	11	17
Stor-Tjulträsket	137	SE731799-151196	7316078	548538	SWEREF 99 TM	16.0679	65.9619	8	16	0.032	0.331	3.67	7	7.3	1	0.041	2.7	3	11.4
Vuolgamjaure	103	SE728744-162653	7287010	663453	SWEREF 99 TM	18.5561	65.6634	8	16	0.058	0.126	2.04	9	6.9	3	0.019	6.8	6	14
Brännträsket	101	SE728095-175926	7282225	796227	SWEREF 99 TM	21.4169	65.5262	8	17	0.126	0.143	2.95	11	6.87	2	0.048	11.6	9	15.7
Louvvajaure	122	SE736804-160569	7367313	641584	SWEREF 99 TM	18.1695	66.3931	8	16	0.013	0.184	2.61	3	7.13	1	0.029	3.5	2	14
Jutsajaure	123	SE744629-167999	7446496	714847	SWEREF 99 TM	19.9436	67.059	8	16	0.081	0.086	1.85	13	6.88	3	0.019	6.5	13	12.4
Pahajärvi	125	SE742829-183168	7430468	866731	SWEREF 99 TM	23.3529	66.7709	8	15	0.045	0.155	2.37	5	7.06	3	0.032	5.5	15	13.7
Abiskojaure	136	SE758208-161749	7581424	650600	SWEREF 99 TM	18.6525	68.3058	8	16	0.012	0.203	3.13	5	7.01	1	0.093	1.4	3	9.8

## Sheet: Sampling Year=2010
Lake Name	Site ID	EU id	X coordinates	Y coordinates	Koordinatsystem	Longitude	Latitude	Sampling Month	Sampling day	WaterColor:Absorbtion_Filtered 420nm	Alk/Acid	Condutivity	NH4-N	pH	PO4-P	SO4_IC	TOC	Tot-P	Watertemperatur
Havgårdssjön	145	SE615365-134524	6150322	396176	SWEREF 99 TM	13.3569	55.488	8	26	0.025	2.015	25.5	6	8.45	7	0.211	18.8	67	18
Krankesjön	146	SE617797-135339	6174721	404038	SWEREF 99 TM	13.4728	55.7087	8	26	0.048	1.899	32.7	8	8	6	0.634	20.6	58	15.8
Krageholmssjön	138	SE615375-137087	6150719	421789	SWEREF 99 TM	13.762	55.4963	8	23	0.03	1.683	25.8	39	8.46	19	0.309	10.1	161	21
St Skärsjön	73	SE628606-133205	6282493	381448	SWEREF 99 TM	13.0712	56.6748	8	19	0.498	0.171	9.06	607	6.35	6	0.132	8.4	27	7.8
Rammsjön	78	SE629570-135470	6292542	403889	SWEREF 99 TM	13.429	56.7656	8	17	0.678	-0.026	2.56	87	4.9	6	0.029	21.2	30	20.2
Skärsjön	66	SE633344-130068	6329472	349541	SWEREF 99 TM	12.5199	57.0842	8	9	0.019	0.123	8.18	13	7.09	2	0.157	4.3	12	20.2
Bäen	63	SE623624-141149	6233634	461425	SWEREF 99 TM	14.3775	56.246	8	25	0.135	0.016	6.83	10	6.01	3	0.238	10.1	17	19
Harasjön	71	SE632231-136476	6319106	413711	SWEREF 99 TM	13.5792	57.0074	8	10	0.508	0.011	4.11	11	5.58	5	0.061	18.9	26	18.8
Örsjön	70	SE624038-143063	6237996	480506	SWEREF 99 TM	14.688	56.2865	8	9	0.08	0.044	4.53	12	6.61	1	0.102	8.7	15	20.6
Svinarydsjön	69	SE622803-144609	6225833	496102	SWEREF 99 TM	14.9372	56.1775	8	10	0.026	0.03	8.08	19	6.33	1	0.214	6	10	20.6
Lilla Öresjön	79	SE638665-129243	6382547	340666	SWEREF 99 TM	12.3394	57.5576	8	17	0.123	0	4.82	22	5.52	2	0.067	9.7	8	19.8
Hagasjön	130	SE635878-137392	6355662	422434	SWEREF 99 TM	13.7142	57.3375	8	17	0.105	0.096	4.3	22	6.61	2	0.078	8.8	13	19.8
Älgarydssjön	75	SE633989-140731	6337178	456028	SWEREF 99 TM	14.2727	57.1757	8	24	0.43	-0.003	3.53	7	5.34	3	0.06	19.8	27	18.2
Sännen	68	SE624421-147234	6242312	522150	SWEREF 99 TM	15.3582	56.325	8	16	0.039	0.038	6.07	13	6.37	2	0.217	6.9	7	22
Fiolen	84	SE633025-142267	6327724	471494	SWEREF 99 TM	14.5296	57.092	8	18	0.117	0.096	5.09	184	6.19	2	0.102	7.6	17	17.6
Hinnasjön	91	SE630605-144655	6303819	495647	SWEREF 99 TM	14.9286	56.8781	8	19	0.156	0.093	6.48	45	6.49	2	0.146	13	20	20.5
Tomeshultagölen	99	SE629026-147562	6288378	524888	SWEREF 99 TM	15.4069	56.7388	8	31	0.727	0	5.23	12	5.47	6	0.082	31.7	23	15.5
Storasjö	86	SE631360-146750	6311612	516497	SWEREF 99 TM	15.2712	56.9478	8	19	0.252	0.019	2.61	7	5.89	2	0.044	12	20	20.1
Brunnsjön	98	SE627443-149526	6272787	544705	SWEREF 99 TM	15.7281	56.5972	8	16	0.421	0.021	6.14	338	5.58	13	0.178	28.7	37	4.8
Hjärtsjön	83	SE632515-146675	6323148	515611	SWEREF 99 TM	15.2573	57.0515	8	19	0.02	0.011	3.39	19	5.64	1	0.127	4.4	4	18.8
Fräcksjön	118	SE645289-128665	6448672	334101	SWEREF 99 TM	12.1838	58.1486	8	16	0.252	0.091	7.13	144	6.05	8	0.084	14.8	39	4.4
Tångerdasjön	143	SE637120-145525	6369038	503572	SWEREF 99 TM	15.0595	57.464	8	16	0.066	0.397	7	10	7.24	4	0.054	12.3	48	20.3
Alsjön	111	SE647050-130644	6466507	353666	SWEREF 99 TM	12.5046	58.3155	8	16	0.318	-0.002	4.94	9	5.4	2	0.063	16.7	20	20.4
Fjärasjö	121	SE638725-146677	6385218	514896	SWEREF 99 TM	15.2493	57.6091	8	16	0.094	0.113	5.27	7	6.75	3	0.144	11.2	8	19.5
St. Lummersjön	102	SE644463-139986	6441770	447338	SWEREF 99 TM	14.1062	58.1142	8	11	0.306	0.137	4.46	11	6.39	4	0.066	9.4	12	19.2
Hökesjön	95	SE639047-149701	6388795	545084	SWEREF 99 TM	15.7582	57.6395	8	23	0.029	0.149	4.64	5	7.24	1	0.11	5.8	6	19.4
Tängersjö	120	SE637121-151366	6369742	561955	SWEREF 99 TM	16.0328	57.4661	8	23	0.06	0.085	4.21	22	6.63	1	0.07	11.9	10	19.6
Skärgölen	150	SE640609-148673	6404286	534623	SWEREF 99 TM	15.5822	57.7793	8	23	0.051	0.013	2.33	2	6.24	1	0.054	8.1	9	19.5
Rotehogstjärnen	94	SE652902-125783	6524402	304388	SWEREF 99 TM	11.615	58.8155	8	10	0.42	0.017	4.67	273	5.39	7	0.049	17.3	31	6.9
Allgjuttern	96	SE642489-151724	6423441	564895	SWEREF 99 TM	16.0963	57.9479	8	25	0.077	0.068	4.46	17	5.88	3	0.129	7.9	10	4.2
Humsjön	113	SE650061-142276	6497994	469555	SWEREF 99 TM	14.4758	58.6212	8	11	0.061	0.126	3.7	27	6.88	3	0.054	8.1	13	19
Västra Solsjön	117	SE655863-129783	6554474	344002	SWEREF 99 TM	12.2763	59.1009	8	26	0.03	0.147	4.07	12	6.96	1	0.068	5.5	5	17.7
Fagertärn	131	SE651558-143620	6513117	482808	SWEREF 99 TM	14.7058	58.7582	8	9	0.156	0.034	3.01	13	6.19	2	0.058	10.2	20	19.7
Grissjön	110	SE651578-146163	6513623	508222	SWEREF 99 TM	15.1451	58.763	8	10	0.192	0.013	2.68	6	5.95	4	0.071	13.4	6	18
Bysjön	88	SE658086-130264	6576747	348540	SWEREF 99 TM	12.3399	59.3024	8	18	0.103	0.126	4.38	5	6.05	5	0.086	7.2	20	8.5
Överudssjön	80	SE659105-133982	6587380	385573	SWEREF 99 TM	12.9841	59.4095	8	19	0.082	0.201	4.41	53	6.97	4	0.06	11.9	57	19.8
Skärgölen	109	SE651573-152481	6514333	571374	SWEREF 99 TM	16.2339	58.7631	8	11	0.053	0.159	4.78	5	6.97	2	0.122	7.3	6	20.5
Ulvsjön	87	SE661521-130182	6611064	347304	SWEREF 99 TM	12.2937	59.6098	8	19	0.168	0.042	2.88	20	5.68	2	0.062	12.9	12	4.7
Limmingsjön	92	SE660804-142742	6605422	472916	SWEREF 99 TM	14.5233	59.5867	8	11	0.064	0.096	3.09	35	6.95	3	0.049	7.8	8	18.7
Översjön	59	SE664410-136192	6640666	407015	SWEREF 99 TM	13.3382	59.893	8	19	0.105	0.024	2.32	39	5.54	2	0.058	10.2	8	4.2
Rundbosjön	142	SE652177-159038	6521160	636846	SWEREF 99 TM	17.3691	58.8086	8	17	0.086	0.416	10.4	48	7.57	5	0.24	11.3	39	21.1
Lillsjön	141	SE655380-155738	6552780	603472	SWEREF 99 TM	16.8065	59.1017	8	19	0.196	0.475	9	30	7.24	6	0.185	17.1	56	20.2
Björken	76	SE652707-159032	6526457	636722	SWEREF 99 TM	17.3702	58.8562	8	17	0.062	0.261	6.27	10	7.47	1	0.16	9.2	7	20.5
Bästeträsk	144	SE642555-168553	6426108	733122	SWEREF 99 TM	18.936	57.9157	8	20	0.022	2.109	22.5	21	8.24	1	0.105	10.2	5	20
Djupa Holmsjön	128	SE656263-156963	6561754	615611	SWEREF 99 TM	17.023	59.1792	8	19	0.262	0.031	2.83	29	5.94	2	0.062	17.3	11	20.6
Stora Envättern	82	SE655587-158869	6555227	634745	SWEREF 99 TM	17.3535	59.115	8	17	0.164	0.053	4.2	158	6.04	3	0.099	12.5	20	6.8
N. Yngern	81	SE656206-159170	6561452	637680	SWEREF 99 TM	17.4086	59.1699	8	17	0.032	0.262	7.24	7	7.21	1	0.208	7.3	10	20.7
Övre Skärsjön	90	SE663532-148571	6633396	530845	SWEREF 99 TM	15.5503	59.8371	8	11	0.212	0.01	2.46	33	5.48	3	0.068	9.7	7	6.3
Dagarn	89	SE664197-149337	6640136	538420	SWEREF 99 TM	15.6867	59.897	8	11	0.07	0.13	5.42	8	6.87	2	0.07	8.3	6	20
Hällsjön	57	SE667151-149602	6669695	540709	SWEREF 99 TM	15.7366	60.1628	8	11	0.112	0.044	2.26	7	6.42	3	0.054	10.5	6	19.6
Ekholmssjön	148	SE663907-156927	6638162	614324	SWEREF 99 TM	17.0449	59.8658	8	11	0.084	0.398	7.14	19	7.23	2	0.138	10.2	25	19.8
Gipsjön	58	SE672729-138082	6724037	424887	SWEREF 99 TM	13.6265	60.645	8	19	0.331	0	1.54	8	5.49	2	0.014	15.1	8	16.6
Fysingen	140	SE660749-161885	6607195	664270	SWEREF 99 TM	17.9081	59.5707	8	18	0.038	2.19	48.4	18	8.03	4	1.715	10.1	27	21.2
Siggeforasjön	62	SE665175-157559	6650914	620487	SWEREF 99 TM	17.1623	59.9785	8	15	0.247	0.143	3.86	12	6.9	4	0.065	17.4	13	20.4
Tärnan	119	SE660688-164478	6606900	690200	SWEREF 99 TM	18.366	59.557	8	18	0.075	0.335	6.37	25	7.28	2	0.106	11.9	12	21.3
Edasjön	55	SE663365-161779	6633334	662893	SWEREF 99 TM	17.904	59.8056	8	26	0.109	1.086	15.1	68	7.38	9	0.1	16.8	55	18.3
Spjutsjön	54	SE672467-148031	6722638	524356	SWEREF 99 TM	15.4453	60.6388	8	10	0.034	0.086	2.81	8	6.74	3	0.084	4.8	5	20
Långsjön	129	SE673534-153381	6733960	577702	SWEREF 99 TM	16.4281	60.7343	8	11	0.24	0.056	2.45	8	6.46	2	0.044	11.6	14	19.2
Gosjön	133	SE677506-156174	6774007	605132	SWEREF 99 TM	16.9527	61.0874	8	11	0.328	0.051	2.41	9	6.49	3	0.025	17.4	21	20.2
Stensjön	132	SE683673-154083	6835394	583469	SWEREF 99 TM	16.5753	61.6428	8	11	0.16	0.045	1.75	24	5.81	3	0.031	7.9	9	19.2
Tväringen	126	SE690345-149315	6901492	534982	SWEREF 99 TM	15.6765	62.2444	8	9	0.099	0.128	2.5	5	6.98	3	0.034	8	5	19.1
V. Rännöbodsjön	134	SE691365-156127	6912536	602945	SWEREF 99 TM	16.9906	62.331	8	11	0.08	0.345	5.02	11	7.31	3	0.067	6.8	13	20.8
Valasjön	65	SE698918-158665	6988354	627371	SWEREF 99 TM	17.5188	63.0034	8	11	0.16	0.111	2.79	14	6.84	3	0.049	11	11	19.1
Stor-Björsjön	114	SE706083-132287	7056652	362825	SWEREF 99 TM	12.2332	63.6111	8	30	0.086	0.227	3.1	3	7.17	1	0.017	5.1	4	13
Fyrsjön	74	SE704082-148125	7038648	521368	SWEREF 99 TM	15.4321	63.4766	8	4	0.119	0.743	8.28	5	7.46	2	0.051	8.2	7	17
Hällvattnet	61	SE704955-159090	7048754	630861	SWEREF 99 TM	17.6366	63.5438	8	15	0.137	0.069	1.96	10	6.66	3	0.034	9.3	4	18
Degervattnet	112	SE708512-152086	7083426	560401	SWEREF 99 TM	16.2294	63.8728	8	3	0.105	0.187	3.42	3	7.02	2	0.041	8.6	5	19
Dunnervattnet	139	SE713131-144608	7128648	485073	SWEREF 99 TM	14.6948	64.2847	8	3	0.113	0.08	1.83	3	6.73	1	0.021	7	5	15
Remmarsjön	60	SE708619-162132	7085765	660807	SWEREF 99 TM	18.2726	63.862	8	16	0.297	0.071	1.95	44	5.86	6	0.024	11.4	21	8.4
Mäsen	56	SE665654-149206	6654684	536934	SWEREF 99 TM	15.3844	64.7252	8	10	0.068	0.177	3.95	9	7.15	2	0.099	9.3	10	19.5
Stor-Arasjön	104	SE716717-158596	7166268	624434	SWEREF 99 TM	17.6004	64.5986	8	7	0.091	0.075	1.75	9	6.71	1	0.016	6.6	8	16.4
Täftesträsket	107	SE711365-171748	7114434	756591	SWEREF 99 TM	20.262	64.0611	8	19	0.117	0.104	2.86	12	6.74	1	0.056	11.4	9	16.5
Bjännsjön	135	SE713404-172465	7134909	763500	SWEREF 99 TM	20.4387	64.2389	8	18	0.168	0.065	2.11	13	6.64	3	0.05	8	12	18
Stor-Tjulträsket	137	SE731799-151196	7316078	548538	SWEREF 99 TM	16.0679	65.9619	8	3	0.03	0.316	3.99	15	7.27	1	0.043	2.2	14	8.5
Vuolgamjaure	103	SE728744-162653	7287010	663453	SWEREF 99 TM	18.5561	65.6634	8	15	0.051	0.126	2.18	6	6.95	2	0.019	5.5	5	15
Brännträsket	101	SE728095-175926	7282225	796227	SWEREF 99 TM	21.4169	65.5262	8	25	0.121	0.136	3.01	6	6.72	2	0.052	10.8	11	14
Louvvajaure	122	SE736804-160569	7367313	641584	SWEREF 99 TM	18.1695	66.3931	8	15	0.018	0.172	2.45	5	6.96	1	0.03	3.6	5	15
Njalakjaure	106	SE741340-153576	7411751	571098	SWEREF 99 TM	16.6185	66.8156	8	23	0.018	0.039	0.86	3	6.51	1	0.013	1.2	2	12
Jutsajaure	123	SE744629-167999	7446496	714847	SWEREF 99 TM	19.9436	67.059	8	23	0.115	0.094	1.73	9	6.66	2	0.016	7.7	8	11.5
Pahajärvi	125	SE742829-183168	7430468	866731	SWEREF 99 TM	23.3529	66.7709	8	18	0.05	0.149	2.52	3	7	2	0.03	5.2	11	14.5
Abiskojaure	136	SE758208-161749	7581424	650600	SWEREF 99 TM	18.6525	68.3058	8	23	0.012	0.212	3.53	12	7.06	1	0.097	2.5	6	9.9

## Sheet: Sampling Year=2009
Lake Name	Site ID	EU id	X coordinates	Y coordinates	Koordinatsystem	Longitude	Latitude	Sampling Month	Sampling day	WaterColor:Absorbtion_Filtered 420nm	Alk/Acid	Condutivity	NH4-N	pH	PO4-P	SO4_IC	TOC	Tot-P	Watertemperatur
Havgårdssjön	145	SE615365-134524	6150322	396176	SWEREF 99 TM	13.3569	55.488	8	17	0.032	1.971	25.6	150	8	9	0.183	15.2	122	19.3
Krankesjön	146	SE617797-135339	6174721	404038	SWEREF 99 TM	13.4728	55.7087	8	19	0.046	1.38	28.9	13	8.39	2	0.705	17.2	47	17.7
Krageholmssjön	138	SE615375-137087	6150719	421789	SWEREF 99 TM	13.762	55.4963	8	10	0.043	1.633	25.5	78	9.14	17	0.369	9.5	190	22.4
St Skärsjön	73	SE628606-133205	6282493	381448	SWEREF 99 TM	13.0712	56.6748	8	25	0.574	0.158	9.03	592	6.41	8	0.14	5.8	24	7.3
Rammsjön	78	SE629570-135470	6292542	403889	SWEREF 99 TM	13.429	56.7656	8	18	0.775	-0.024	2.74	138	5.1	4	0.028	20.5	28	17.5
Bäen	63	SE623624-141149	6233634	461425	SWEREF 99 TM	14.3775	56.246	8	18	0.156	0.008	6.54	9	5.92	4	0.235	10.7	24	19.6
Örsjön	70	SE624038-143063	6237996	480506	SWEREF 99 TM	14.688	56.2865	8	11	0.085	0.036	4.47	8	6.53	1	0.107	9.4	11	22.5
Svinarydsjön	69	SE622803-144609	6225833	496102	SWEREF 99 TM	14.9372	56.1775	8	12	0.032	0.013	7.35	34	5.88	1	0.222	7.1	17	21.6
Lilla Öresjön	79	SE638665-129243	6382547	340666	SWEREF 99 TM	12.3394	57.5576	8	12	0.06	0	5.18	9	5.66	1	0.078	6.2	9	20.2
Hagasjön	130	SE635878-137392	6355662	422434	SWEREF 99 TM	13.7142	57.3375	8	17	0.137	0.08	4.1	6	6.5	1	0.074	10	9	18.2
Älgarydssjön	75	SE633989-140731	6337178	456028	SWEREF 99 TM	14.2727	57.1757	8	13	0.407	0	3.76	28	5.49	4	0.082	15.5	30	20.1
Sännen	68	SE624421-147234	6242312	522150	SWEREF 99 TM	15.3582	56.325	8	12	0.054	0.031	5.77	6	6.35	2	0.215	8.7	17	22
Fiolen	84	SE633025-142267	6327724	471494	SWEREF 99 TM	14.5296	57.092	8	17	0.082	0.093	4.79	107	6.32	1	0.099	7.5	17	18.6
Hinnasjön	91	SE630605-144655	6303819	495647	SWEREF 99 TM	14.9286	56.8781	8	19	0.151	0.072	6.12	10	6.46	1	0.143	11.6	16	19
Tomeshultagölen	99	SE629026-147562	6288378	524888	SWEREF 99 TM	15.4069	56.7388	8	26	0.489	0.01	4.25	12	5.78	6	0.085	20.2	27	19.3
Storasjö	86	SE631360-146750	6311612	516497	SWEREF 99 TM	15.2712	56.9478	8	19	0.297	0.014	2.59	9	5.8	2	0.04	12.9	22	18.3
Brunnsjön	98	SE627443-149526	6272787	544705	SWEREF 99 TM	15.7281	56.5972	8	18	0.459	0.017	5.72	252	5.45	8	0.142	20.7	35	4.5
Hjärtsjön	83	SE632515-146675	6323148	515611	SWEREF 99 TM	15.2573	57.0515	8	19	0.025	0.011	3.34	10	5.71	1	0.116	3.8	3	18.6
Fräcksjön	118	SE645289-128665	6448672	334101	SWEREF 99 TM	12.1838	58.1486	8	11	0.264	0.076	7.76	412	6.12	8	0.081	16.2	46	4
Tångerdasjön	143	SE637120-145525	6369038	503572	SWEREF 99 TM	15.0595	57.464	8	10	0.089	0.441	7.45	23	7.43	4	0.057	17.9	65	21.6
Alsjön	111	SE647050-130644	6466507	353666	SWEREF 99 TM	12.5046	58.3155	8	11	0.292	-0.001	4.61	9	5.57	3	0.056	16.1	15	20.8
Fjärasjö	121	SE638725-146677	6385218	514896	SWEREF 99 TM	15.2493	57.6091	8	10	0.098	0.122	5.46	8	7	2	0.143	11.3	7	21.4
St. Lummersjön	102	SE644463-139986	6441770	447338	SWEREF 99 TM	14.1062	58.1142	8	5	0.372	0.147	4.55	17	6.91	6	0.067	8.3	12	16.7
Hökesjön	95	SE639047-149701	6388795	545084	SWEREF 99 TM	15.7582	57.6395	8	19	0.028	0.14	4.51	4	7.2	1	0.11	6.1	3	20.1
Tängersjö	120	SE637121-151366	6369742	561955	SWEREF 99 TM	16.0328	57.4661	8	18	0.062	0.083	4.09	6	6.65	1	0.074	12.3	6	19.1
Skärgölen	150	SE640609-148673	6404286	534623	SWEREF 99 TM	15.5822	57.7793	8	19	0.048	0.013	2.12	5	6	1	0.057	7.6	7	19.8
Rotehogstjärnen	94	SE652902-125783	6524402	304388	SWEREF 99 TM	11.615	58.8155	8	13	0.427	0	4.62	14	5.43	5	0.037	19.2	27	6.8
Allgjuttern	96	SE642489-151724	6423441	564895	SWEREF 99 TM	16.0963	57.9479	8	12	0.084	0.079	4.48	27	5.9	4	0.136	7.8	14	4.7
Humsjön	113	SE650061-142276	6497994	469555	SWEREF 99 TM	14.4758	58.6212	8	5	0.093	0.115	3.57	28	6.9	3	0.052	9.7	11	17
Västra Solsjön	117	SE655863-129783	6554474	344002	SWEREF 99 TM	12.2763	59.1009	8	10	0.036	0.145	3.86	9	7.1	1	0.067	5.9	3	21.1
Fagertärn	131	SE651558-143620	6513117	482808	SWEREF 99 TM	14.7058	58.7582	8	10	0.175	0.028	2.75	12	6.23	1	0.055	12.6	15	21.8
Bysjön	88	SE658086-130264	6576747	348540	SWEREF 99 TM	12.3399	59.3024	8	27	0.065	0.141	4.52	7	5.99	18	0.081	8.2	18	11.1
Överudssjön	80	SE659105-133982	6587380	385573	SWEREF 99 TM	12.9841	59.4095	8	26	0.11	0.199	4.46	47	6.71	7	0.057	16.2	72	19.1
Skärgölen	109	SE651573-152481	6514333	571374	SWEREF 99 TM	16.2339	58.7631	8	31	0.065	0.159	4.62	5	6.98	1	0.122	7.6	5	17.5
Ulvsjön	87	SE661521-130182	6611064	347304	SWEREF 99 TM	12.2937	59.6098	8	23	0.126	0.065	3.07	37	5.77	12	0.06	13.2	16	6.5
Limmingsjön	92	SE660804-142742	6605422	472916	SWEREF 99 TM	14.5233	59.5867	8	11	0.119	0.084	2.67	7	6.83	2	0.051	8.9	6	19.5
Översjön	59	SE664410-136192	6640666	407015	SWEREF 99 TM	13.3382	59.893	8	26	0.098	0	2.18	24	5.45	11	0.061	13.8	10	4.4
Rundbosjön	142	SE652177-159038	6521160	636846	SWEREF 99 TM	17.3691	58.8086	8	17	0.113	0.44	10.8	9	7.22	5	0.25	11	33	19.4
Lillsjön	141	SE655380-155738	6552780	603472	SWEREF 99 TM	16.8065	59.1017	8	18	0.166	0.461	9.1	47	7.01	6	0.186	17.7	98	19.3
Björken	76	SE652707-159032	6526457	636722	SWEREF 99 TM	17.3702	58.8562	8	18	0.064	0.262	6.22	4	7.43	1	0.158	8.1	9	19.4
Bästeträsk	144	SE642555-168553	6426108	733122	SWEREF 99 TM	18.936	57.9157	8	26	0.017	2.131	23.4	10	8.36	6	0.124	18.9	5	19.3
Djupa Holmsjön	128	SE656263-156963	6561754	615611	SWEREF 99 TM	17.023	59.1792	8	18	0.205	0.038	2.75	7	6.36	3	0.062	15.7	8	19.1
Stora Envättern	82	SE655587-158869	6555227	634745	SWEREF 99 TM	17.3535	59.115	8	8	0.152	0.056	3.89	110	5.78	2	0.097	13.5	19	5.6
N. Yngern	81	SE656206-159170	6561452	637680	SWEREF 99 TM	17.4086	59.1699	8	8	0.032	0.262	6.96	11	7.56	1	0.201	7.6	13	22.8
Övre Skärsjön	90	SE663532-148571	6633396	530845	SWEREF 99 TM	15.5503	59.8371	8	20	0.208	0.008	2.36	33	5.38	3	0.072	10.7	9	5.1
Dagarn	89	SE664197-149337	6640136	538420	SWEREF 99 TM	15.6867	59.897	8	19	0.069	0.131	5.66	5	6.91	2	0.073	9.1	6	4.85
Hällsjön	57	SE667151-149602	6669695	540709	SWEREF 99 TM	15.7366	60.1628	8	23	0.187	0.04	2.34	18	6.12	3	0.051	15.1	14	10
Ekholmssjön	148	SE663907-156927	6638162	614324	SWEREF 99 TM	17.0449	59.8658	8	12	0.09	0.385	7.27	7	7.13	1	0.142	12.5	22	21.4
Gipsjön	58	SE672729-138082	6724037	424887	SWEREF 99 TM	13.6265	60.645	8	20	0.339	0	1.52	47	5.4	2	0.012	17.9	13	15
Fysingen	140	SE660749-161885	6607195	664270	SWEREF 99 TM	17.9081	59.5707	8	4	0.039	2.105	49.6	12	8.22	4	1.93	13.6	23	22
Siggeforasjön	62	SE665175-157559	6650914	620487	SWEREF 99 TM	17.1623	59.9785	8	20	0.36	0.12	3.78	14	6.67	3	0.068	19.8	17	18.7
Tärnan	119	SE660688-164478	6606900	690200	SWEREF 99 TM	18.366	59.557	8	4	0.088	0.323	6.08	7	7.58	2	0.112	12.7	10	21.9
Edasjön	55	SE663365-161779	6633334	662893	SWEREF 99 TM	17.904	59.8056	8	12	0.16	0.969	13.7	9	7.41	4	0.106	18.5	30	21.5
Spjutsjön	54	SE672467-148031	6722638	524356	SWEREF 99 TM	15.4453	60.6388	8	18	0.05	0.085	2.65	5	6.67	2	0.09	5.2	4	17
Långsjön	129	SE673534-153381	6733960	577702	SWEREF 99 TM	16.4281	60.7343	8	11	0.299	0.047	2.17	13	6.28	2	0.041	16	17	20.2
Gosjön	133	SE677506-156174	6774007	605132	SWEREF 99 TM	16.9527	61.0874	8	11	0.332	0.052	2.35	10	6.25	3	0.031	20	25	21.2
Stensjön	132	SE683673-154083	6835394	583469	SWEREF 99 TM	16.5753	61.6428	8	10	0.148	0.042	1.73	20	5.93	3	0.03	8.4	10	13.6
Tväringen	126	SE690345-149315	6901492	534982	SWEREF 99 TM	15.6765	62.2444	8	9	0.11	0.125	2.45	10	6.87	3	0.032	9.7	6	21.7
Stor-Backsjön	116	SE695220-143383	6949478	475083	SWEREF 99 TM	14.5165	62.676	8	3	0.21	0.154	2.97	8	6.9	2	0.032	16.2	14	17.7
V. Rännöbodsjön	134	SE691365-156127	6912536	602945	SWEREF 99 TM	16.9906	62.331	8	13	0.16	0.268	4.2	9	7.05	3	0.054	11.6	18	18.3
Valasjön	65	SE698918-158665	6988354	627371	SWEREF 99 TM	17.5188	63.0034	8	12	0.188	0.106	2.79	7	6.72	3	0.048	13.4	13	19.4
Stor-Björsjön	114	SE706083-132287	7056652	362825	SWEREF 99 TM	12.2332	63.6111	8	19	0.101	0.211	2.87	9	7.15	1	0.011	6.2	5	13.3
Fyrsjön	74	SE704082-148125	7038648	521368	SWEREF 99 TM	15.4321	63.4766	8	4	0.131	0.778	8.93	32	7.48	2	0.062	11.7	2	18.5
Hällvattnet	61	SE704955-159090	7048754	630861	SWEREF 99 TM	17.6366	63.5438	8	16	0.134	0.066	1.89	9	6.72	2	0.032	9.1	5	15.1
Degervattnet	112	SE708512-152086	7083426	560401	SWEREF 99 TM	16.2294	63.8728	8	10	0.119	0.19	3.38	4	7.04	2	0.042	11.1	7	21.8
Dunnervattnet	139	SE713131-144608	7128648	485073	SWEREF 99 TM	14.6948	64.2847	8	11	0.087	0.101	1.99	4	6.94	1	0.022	7	4	17
Remmarsjön	60	SE708619-162132	7085765	660807	SWEREF 99 TM	18.2726	63.862	8	10	0.249	0.05	1.9	30	5.87	5	0.022	11.2	18	9.4
Stor-Arasjön	104	SE716717-158596	7166268	624434	SWEREF 99 TM	17.6004	64.5986	8	23	0.089	0.074	1.47	12	6.71	1	0.015	6.4	7	13.5
Täftesträsket	107	SE711365-171748	7114434	756591	SWEREF 99 TM	20.262	64.0611	8	7	0.151	0.081	2.79	38	6.52	2	0.052	12.6	15	21
Bjännsjön	135	SE713404-172465	7134909	763500	SWEREF 99 TM	20.4387	64.2389	8	3	0.225	0.042	1.87	13	6.21	2	0.045	12.6	11	18.5
Stor-Tjulträsket	137	SE731799-151196	7316078	548538	SWEREF 99 TM	16.0679	65.9619	8	11	0.021	0.31	3.8	3	7.58	1	0.043	2.9	3	16.9
Vuolgamjaure	103	SE728744-162653	7287010	663453	SWEREF 99 TM	18.5561	65.6634	8	17	0.055	0.135	2.1	5	6.94	2	0.019	5.5	4	16.6
Brännträsket	101	SE728095-175926	7282225	796227	SWEREF 99 TM	21.4169	65.5262	8	18	0.126	0.145	2.81	4	7.03	2	0.039	10.9	10	16.5
Louvvajaure	122	SE736804-160569	7367313	641584	SWEREF 99 TM	18.1695	66.3931	8	18	0.013	0.179	2.57	2	7.45	1	0.027	3.7	2	16.8
Njalakjaure	106	SE741340-153576	7411751	571098	SWEREF 99 TM	16.6185	66.8156	8	20	0.007	0.039	0.84	5	6.68	1	0.011	1.2	2	10.2
Jutsajaure	123	SE744629-167999	7446496	714847	SWEREF 99 TM	19.9436	67.059	8	12	0.056	0.12	1.81	7	6.97	2	0.015	6.1	6	18.6
Pahajärvi	125	SE742829-183168	7430468	866731	SWEREF 99 TM	23.3529	66.7709	8	12	0.044	0.147	2.29	6	7.16	1	0.032	5.9	12	17
Abiskojaure	136	SE758208-161749	7581424	650600	SWEREF 99 TM	18.6525	68.3058	8	27	0.003	0.194	3.49	48	7.11	1	0.101	1.4	5	11.4

[truncated: 13 more sheets: Sampling Year=2008, Sampling Year=2007, Sampling Year=2006, Sampling Year=2005, Sampling Year=2004, Sampling Year=2003, Sampling Year=2002, Sampling Year=2001, Sampling Year=2000, Sampling Year=1999, Sampling Year=1998, Sampling Year=1997, Sampling Year=1996]
