# Supplementary material for: Spatiotemporal variability in Swedish lake ecosystems
Source: PLoS One. 2022 Mar 21;17(3):e0265571. doi: 10.1371/journal.pone.0265571 (PMC8936495; doi:10.1371/journal.pone.0265571)
Supplement: S2 Data — Separate tabs for each year provide the data collected at the sampling stations. (XLS) [file pone.0265571.s008.XLS]

## Sheet: Sampling year=2018
Lake	Site ID	(not relevant) EU id	X coordinate	Y coordinate	Longitude	Latitude	Sampling month	Sampling day	Acanthoceras zachariasii	Acanthosphaera zachariasii	Achnanthidium minutissimum	Actinastrum aciculare	Actinastrum hantzschii	Actinocyclus normanii var. subsalsus	Acutodesmus	Acutodesmus dimorphus	Amphidinium	Anabaena	Anabaenopsis	Anathece bachmannii	Anathece clathrata	Anathece minutissima	Anathece smithii	Ankistrodesmus	Ankistrodesmus falcatus	Ankistrodesmus fusiformis	Ankistrodesmus gracilis	Ankistrodesmus nannoselene	Ankistrodesmus spiralis	Ankyra	Ankyra ancora	Ankyra judayi	Ankyra lanceolata	Aphanizomenon	Aphanizomenon flexuosum	Aphanizomenon flosaquae	Aphanizomenon gracile	Aphanizomenon klebahnii	Aphanizomenon yezoense	Aphanocapsa	Aphanocapsa conferta	Aphanocapsa delicatissima	Aphanocapsa holsatica s.lat.	Aphanocapsa incerta	Aphanocapsa planctonica	Aphanothece	Aphanothece elabens	Astasia	Asterionella
Havgårdssjön	145	SE615365-134524	6150322	396176	13.3569	55.488	8	16	0.2694						0.001501																		0.01118	0.001702
Krankesjön	146	SE617797-135339	6174721	404038	13.4728	55.7087	8	23																																		0.0008085
Krageholmssjön	138	SE615375-137087	6150719	421789	13.762	55.4963	8	22											0.0009644															0.01389
St Skärsjön	73	SE628606-133205	6282493	381448	13.0712	56.6748	8	9																																		0.000104
Rammsjön	78	SE629570-135470	6292542	403889	13.429	56.7656	8	22
Skärsjön	66	SE633344-130068	6329472	349541	12.5199	57.0842	8	22																									2.991e-05					0.0002538					0.00052
Bäen	63	SE623624-141149	6233634	461425	14.3775	56.246	8	21
Harasjön	71	SE632231-136476	6319106	413711	13.5792	57.0074	8	13
Örsjön	70	SE624038-143063	6237996	480506	14.688	56.2865	8	29
Svinarydsjön	69	SE622803-144609	6225833	496102	14.9372	56.1775	8	29																																		0.01046
Lilla Öresjön	79	SE638665-129243	6382547	340666	12.3394	57.5576	8	22
Hagasjön	130	SE635878-137392	6355662	422434	13.7142	57.3375	8	21														0.0008367										0.0004241
Älgarydssjön	75	SE633989-140731	6337178	456028	14.2727	57.1757	8	20
Sännen	68	SE624421-147234	6242312	522150	15.3582	56.325	8	14																								0.0006954
Fiolen	84	SE633025-142267	6327724	471494	14.5296	57.092	8	23
Hinnasjön	91	SE630605-144655	6303819	495647	14.9286	56.8781	8	20																1.93e-05								0.0004329
Tomeshultagölen	99	SE629026-147562	6288378	524888	15.4069	56.7388	8	21
Storasjö	86	SE631360-146750	6311612	516497	15.2712	56.9478	8	20																								0.0001462
Brunnsjön	98	SE627443-149526	6272787	544705	15.7281	56.5972	8	13
Hjärtsjön	83	SE632515-146675	6323148	515611	15.2573	57.0515	8	20
Tångerdasjön	143	SE637120-145525	6369038	503572	15.0595	57.464	8	14																																			0.02014			0.00244
Alsjön	111	SE647050-130644	6466507	353666	12.5046	58.3155	8	20
Fjärasjö	121	SE638725-146677	6385218	514896	15.2493	57.6091	8	14
St. Lummersjön	102	SE644463-139986	6441770	447338	14.1062	58.1142	8	16
Hökesjön	95	SE639047-149701	6388795	545084	15.7582	57.6395	8	14
Tängersjö	120	SE637121-151366	6369742	561955	16.0328	57.4661	8	14
Skärgölen	109	SE651573-152481	6514333	571374	16.2339	58.7631	8	23																									0.0002036
Skärgölen	150	SE640609-148673	6404286	534623	15.5822	57.7793	8	15
Rotehogstjärnen	94	SE652902-125783	6524402	304388	11.615	58.8155	8	9																		6.157e-05								0.004259
Ymsen	147	SE650398-139136	6500984	438132	13.9369	58.6452	8	16																										0.1023
Allgjuttern	96	SE642489-151724	6423441	564895	16.0963	57.9479	8	14
Humsjön	113	SE650061-142276	6497994	469555	14.4758	58.6212	8	16
Västra Solsjön	117	SE655863-129783	6554474	344002	12.2763	59.1009	8	28
Fagertärn	131	SE651558-143620	6513117	482808	14.7058	58.7582	8	13
Grissjön	110	SE651578-146163	6513623	508222	15.1451	58.763	8	20
Bysjön	88	SE658086-130264	6576747	348540	12.3399	59.3024	8	16
Överudssjön	80	SE659105-133982	6587380	385573	12.9841	59.4095	8	14	0.02771																									3.343
Ulvsjön	87	SE661521-130182	6611064	347304	12.2937	59.6098	8	21
Limmingsjön	92	SE660804-142742	6605422	472916	14.5233	59.5867	8	14
Översjön	59	SE664410-136192	6640666	407015	13.3382	59.893	8	13
Rundbosjön	142	SE652177-159038	6521160	636846	17.3691	58.8086	8	7	0.003632																							0.01356	0.0004223	0.001017
Lillsjön	141	SE655380-155738	6552780	603472	16.8065	59.1017	8	8	0.001885																							0.01217	0.001203					12.34
Björken	76	SE652707-159032	6526457	636722	17.3702	58.8562	8	7																																						0.0003869
Bästeträsk	144	SE642555-168553	6426108	733122	18.936	57.9157	8	28													0.00162												0.000212
Djupa Holmsjön	128	SE656263-156963	6561754	615611	17.023	59.1792	8	8																					0.0002102
Stora Envättern	82	SE655587-158869	6555227	634745	17.3535	59.115	8	6													0.002008								0.001196				6.225e-05
N. Yngern	81	SE656206-159170	6561452	637680	17.4086	59.1699	8	6	0.004486																								0.002597	0.003017
Övre Skärsjön	90	SE663532-148571	6633396	530845	15.5503	59.8371	8	14
Dagarn	89	SE664197-149337	6640136	538420	15.6867	59.897	8	16
Hällsjön	57	SE667151-149602	6669695	540709	15.7366	60.1628	8	14
Ekholmssjön	148	SE663907-156927	6638162	614324	17.0449	59.8658	8	29	0.007037																			0.0007387				0.006105	0.0005746	0.1194
Gipsjön	58	SE672729-138082	6724037	424887	13.6265	60.645	8	20
Fysingen	140	SE660749-161885	6607195	664270	17.9081	59.5707	8	29																								0.001732
Siggeforasjön	62	SE665175-157559	6650914	620487	17.1623	59.9785	8	21
Tärnan	119	SE660688-164478	6606900	690200	18.366	59.557	8	29
Edasjön	55	SE663365-161779	6633334	662893	17.904	59.8056	8	24	0.007939																							0.005714		0.07314
Spjutsjön	54	SE672467-148031	6722638	524356	15.4453	60.6388	8	22
Långsjön	129	SE673534-153381	6733960	577702	16.4281	60.7343	8	22
Gosjön	133	SE677506-156174	6774007	605132	16.9527	61.0874	8	22																					0.001039
Stensjön	132	SE683673-154083	6835394	583469	16.5753	61.6428	8	12
Tväringen	126	SE690345-149315	6901492	534982	15.6765	62.2444	8	11
V. Rännöbodsjön	134	SE691365-156127	6912536	602945	16.9906	62.331	8	29	0.01062																								0.0004139
Valasjön	65	SE698918-158665	6988354	627371	17.5188	63.0034	8	1
Stor-Björsjön	114	SE706083-132287	7056652	362825	12.2332	63.6111	8	25
Fyrsjön	74	SE704082-148125	7038648	521368	15.4321	63.4766	8	1
Hällvattnet	61	SE704955-159090	7048754	630861	17.6366	63.5438	8	2
Degervattnet	112	SE708512-152086	7083426	560401	16.2294	63.8728	8	3																																						8.911e-05
Dunnervattnet	139	SE713131-144608	7128648	485073	14.6948	64.2847	8	7
Remmarsjön	60	SE708619-162132	7085765	660807	18.2726	63.862	8	27
Mäsen	56	SE665654-149206	6654684	536934	15.3844	64.7252	8	14
Stor-Arasjön	104	SE716717-158596	7166268	624434	17.6004	64.5986	8	30												0.0002643
Täftesträsket	107	SE711365-171748	7114434	756591	20.262	64.0611	8	22
Bjännsjön	135	SE713404-172465	7134909	763500	20.4387	64.2389	8	15
Stor-Tjulträsket	137	SE731799-151196	7316078	548538	16.0679	65.9619	8	6
Vuolgamjaure	103	SE728744-162653	7287010	663453	18.5561	65.6634	8	15
Brännträsket	101	SE728095-175926	7282225	796227	21.4169	65.5262	8	21
Louvvajaure	122	SE736804-160569	7367313	641584	18.1695	66.3931	8	14
Njalakjaure	106	SE741340-153576	7411751	571098	16.6185	66.8156	8	16
Jutsajaure	123	SE744629-167999	7446496	714847	19.9436	67.059	8	14
Pahajärvi	125	SE742829-183168	7430468	866731	23.3529	66.7709	8	13
Abiskojaure	136	SE758208-161749	7581424	650600	18.6525	68.3058	8	15
[truncated: 768 more columns]

## Sheet: Sampling year=2017
Lake	Site ID	(not relevant) EU id	X coordinate	Y coordinate	Longitude	Latitude	Sampling month	Sampling day	Acanthoceras zachariasii	Acanthosphaera zachariasii	Achnanthidium minutissimum	Actinastrum aciculare	Actinastrum hantzschii	Actinocyclus normanii var. subsalsus	Acutodesmus	Acutodesmus dimorphus	Amphidinium	Anabaena	Anabaenopsis	Anathece bachmannii	Anathece clathrata	Anathece minutissima	Anathece smithii	Ankistrodesmus	Ankistrodesmus falcatus	Ankistrodesmus fusiformis	Ankistrodesmus gracilis	Ankistrodesmus nannoselene	Ankistrodesmus spiralis	Ankyra	Ankyra ancora	Ankyra judayi	Ankyra lanceolata	Aphanizomenon	Aphanizomenon flexuosum	Aphanizomenon flosaquae	Aphanizomenon gracile	Aphanizomenon klebahnii	Aphanizomenon yezoense	Aphanocapsa	Aphanocapsa conferta	Aphanocapsa delicatissima	Aphanocapsa holsatica s.lat.	Aphanocapsa incerta	Aphanocapsa planctonica	Aphanothece	Aphanothece elabens	Astasia	Asterionella
Havgårdssjön	145	SE615365-134524	6150322	396176	13.3569	55.488	8	16	0.008674																												0.002828					0.001046
Krankesjön	146	SE617797-135339	6174721	404038	13.4728	55.7087	8	16																																		0.000243
Krageholmssjön	138	SE615375-137087	6150719	421789	13.762	55.4963	8	16					0.00022512																									0.0490773				0.0196619
St Skärsjön	73	SE628606-133205	6282493	381448	13.0712	56.6748	8	9
Rammsjön	78	SE629570-135470	6292542	403889	13.429	56.7656	8	17
Skärsjön	66	SE633344-130068	6329472	349541	12.5199	57.0842	8	10																									0.03757	0.0009348												0.0001296
Bäen	63	SE623624-141149	6233634	461425	14.3775	56.246	8	15
Harasjön	71	SE632231-136476	6319106	413711	13.5792	57.0074	8	21
Örsjön	70	SE624038-143063	6237996	480506	14.688	56.2865	8	15																								0.000275873
Svinarydsjön	69	SE622803-144609	6225833	496102	14.9372	56.1775	8	15
Lilla Öresjön	79	SE638665-129243	6382547	340666	12.3394	57.5576	8	15
Hagasjön	130	SE635878-137392	6355662	422434	13.7142	57.3375	8	16
Älgarydssjön	75	SE633989-140731	6337178	456028	14.2727	57.1757	8	16																		0.001196						0.0001379
Sännen	68	SE624421-147234	6242312	522150	15.3582	56.325	8	15							0.000547267																	0.000905705
Fiolen	84	SE633025-142267	6327724	471494	14.5296	57.092	8	17
Hinnasjön	91	SE630605-144655	6303819	495647	14.9286	56.8781	8	15
Tomeshultagölen	99	SE629026-147562	6288378	524888	15.4069	56.7388	8	21
Storasjö	86	SE631360-146750	6311612	516497	15.2712	56.9478	8	17
Brunnsjön	98	SE627443-149526	6272787	544705	15.7281	56.5972	8	14
Hjärtsjön	83	SE632515-146675	6323148	515611	15.2573	57.0515	8	15
Tångerdasjön	143	SE637120-145525	6369038	503572	15.0595	57.464	8	17							0.10179
Alsjön	111	SE647050-130644	6466507	353666	12.5046	58.3155	8	16
Fjärasjö	121	SE638725-146677	6385218	514896	15.2493	57.6091	8	17													0.00162776																			0.000167427
St. Lummersjön	102	SE644463-139986	6441770	447338	14.1062	58.1142	8	8
Hökesjön	95	SE639047-149701	6388795	545084	15.7582	57.6395	8	15
Tängersjö	120	SE637121-151366	6369742	561955	16.0328	57.4661	8	22																								0.000456948										6.27548e-05
Skärgölen	109	SE651573-152481	6514333	571374	16.2339	58.7631	8	21							0.029664																		0.00017009
Skärgölen	150	SE640609-148673	6404286	534623	15.5822	57.7793	8	15
Rotehogstjärnen	94	SE652902-125783	6524402	304388	11.615	58.8155	8	15
Ymsen	147	SE650398-139136	6500984	438132	13.9369	58.6452	8	8	0.001833																															0.01684
Allgjuttern	96	SE642489-151724	6423441	564895	16.0963	57.9479	8	14
Humsjön	113	SE650061-142276	6497994	469555	14.4758	58.6212	8	8
Västra Solsjön	117	SE655863-129783	6554474	344002	12.2763	59.1009	8	17
Fagertärn	131	SE651558-143620	6513117	482808	14.7058	58.7582	8	14
Grissjön	110	SE651578-146163	6513623	508222	15.1451	58.763	8	14
Bysjön	88	SE658086-130264	6576747	348540	12.3399	59.3024	8	14																									0.000533552
Överudssjön	80	SE659105-133982	6587380	385573	12.9841	59.4095	8	16	0.0259794																							0.0123497	0.00590125					0.883813
Ulvsjön	87	SE661521-130182	6611064	347304	12.2937	59.6098	8	10
Limmingsjön	92	SE660804-142742	6605422	472916	14.5233	59.5867	8	17
Översjön	59	SE664410-136192	6640666	407015	13.3382	59.893	8	9
Rundbosjön	142	SE652177-159038	6521160	636846	17.3691	58.8086	8	7	0.0032327												0.0123123												0.000988828	0.0082812
Lillsjön	141	SE655380-155738	6552780	603472	16.8065	59.1017	8	7																						0.003272		0.004005	0.0004363
Björken	76	SE652707-159032	6526457	636722	17.3702	58.8562	8	7													0.00502
Djupa Holmsjön	128	SE656263-156963	6561754	615611	17.023	59.1792	8	7
Stora Envättern	82	SE655587-158869	6555227	634745	17.3535	59.115	8	17																									0.000889627
N. Yngern	81	SE656206-159170	6561452	637680	17.4086	59.1699	8	17	0.000184724																							0.0011493	0.00154203	0.00466
Övre Skärsjön	90	SE663532-148571	6633396	530845	15.5503	59.8371	8	14
Dagarn	89	SE664197-149337	6640136	538420	15.6867	59.897	8	16																																		0.00161148
Hällsjön	57	SE667151-149602	6669695	540709	15.7366	60.1628	8	14																																0.0003906
Ekholmssjön	148	SE663907-156927	6638162	614324	17.0449	59.8658	8	15	3.848e-05																							0.001434	0.000398					0.1099
Gipsjön	58	SE672729-138082	6724037	424887	13.6265	60.645	8	16
Fysingen	140	SE660749-161885	6607195	664270	17.9081	59.5707	8	16																								0.0116656	0.00398012
Siggeforasjön	62	SE665175-157559	6650914	620487	17.1623	59.9785	8	17													0.00564719
Tärnan	119	SE660688-164478	6606900	690200	18.366	59.557	8	16																									0.0004434
Edasjön	55	SE663365-161779	6633334	662893	17.904	59.8056	8	16	0.0003393																							0.05416
Spjutsjön	54	SE672467-148031	6722638	524356	15.4453	60.6388	8	15
Långsjön	129	SE673534-153381	6733960	577702	16.4281	60.7343	8	10
Gosjön	133	SE677506-156174	6774007	605132	16.9527	61.0874	8	10																					0.0201848
Sangen	115	SE686849-145214	6866040	494426	14.8969	61.9277	8	21																																		0.00083673
Stensjön	132	SE683673-154083	6835394	583469	16.5753	61.6428	8	14													0.0001347
Tväringen	126	SE690345-149315	6901492	534982	15.6765	62.2444	8	15
Stor-Backsjön	116	SE695220-143383	6949478	475083	14.5165	62.676	8	22
V. Rännöbodsjön	134	SE691365-156127	6912536	602945	16.9906	62.331	8	8	0.00687																								0.0009751
Valasjön	65	SE698918-158665	6988354	627371	17.5188	63.0034	8	9
Stor-Björsjön	114	SE706083-132287	7056652	362825	12.2332	63.6111	8	28
Fyrsjön	74	SE704082-148125	7038648	521368	15.4321	63.4766	8	10
Hällvattnet	61	SE704955-159090	7048754	630861	17.6366	63.5438	8	17
Degervattnet	112	SE708512-152086	7083426	560401	16.2294	63.8728	8	11
Dunnervattnet	139	SE713131-144608	7128648	485073	14.6948	64.2847	8	11
Remmarsjön	60	SE708619-162132	7085765	660807	18.2726	63.862	8	13
Mäsen	56	SE665654-149206	6654684	536934	15.3844	64.7252	8	14
Stor-Arasjön	104	SE716717-158596	7166268	624434	17.6004	64.5986	8	17
Täftesträsket	107	SE711365-171748	7114434	756591	20.262	64.0611	8	24																																		0.000251019
Bjännsjön	135	SE713404-172465	7134909	763500	20.4387	64.2389	8	22													0.001071
Stor-Tjulträsket	137	SE731799-151196	7316078	548538	16.0679	65.9619	8	13
Vuolgamjaure	103	SE728744-162653	7287010	663453	18.5561	65.6634	8	15
Brännträsket	101	SE728095-175926	7282225	796227	21.4169	65.5262	8	15																																		8.64e-05
Louvvajaure	122	SE736804-160569	7367313	641584	18.1695	66.3931	8	16
Njalakjaure	106	SE741340-153576	7411751	571098	16.6185	66.8156	8	16
Jutsajaure	123	SE744629-167999	7446496	714847	19.9436	67.059	8	17																		2.702e-05
Pahajärvi	125	SE742829-183168	7430468	866731	23.3529	66.7709	8	10													0.013555												0.000381109
Abiskojaure	136	SE758208-161749	7581424	650600	18.6525	68.3058	8	9
[truncated: 768 more columns]

## Sheet: Sampling year=2016
Lake	Site ID	(not relevant) EU id	X coordinate	Y coordinate	Longitude	Latitude	Sampling month	Sampling day	Acanthoceras zachariasii	Acanthosphaera zachariasii	Achnanthidium minutissimum	Actinastrum aciculare	Actinastrum hantzschii	Actinocyclus normanii var. subsalsus	Acutodesmus	Acutodesmus dimorphus	Amphidinium	Anabaena	Anabaenopsis	Anathece bachmannii	Anathece clathrata	Anathece minutissima	Anathece smithii	Ankistrodesmus	Ankistrodesmus falcatus	Ankistrodesmus fusiformis	Ankistrodesmus gracilis	Ankistrodesmus nannoselene	Ankistrodesmus spiralis	Ankyra	Ankyra ancora	Ankyra judayi	Ankyra lanceolata	Aphanizomenon	Aphanizomenon flexuosum	Aphanizomenon flosaquae	Aphanizomenon gracile	Aphanizomenon klebahnii	Aphanizomenon yezoense	Aphanocapsa	Aphanocapsa conferta	Aphanocapsa delicatissima	Aphanocapsa holsatica s.lat.	Aphanocapsa incerta	Aphanocapsa planctonica	Aphanothece	Aphanothece elabens	Astasia	Asterionella
Havgårdssjön	145	SE615365-134524	6150322	396176	13.3569	55.488	8	11							0.00018246						0.00685012												0.000155628							0.0209154
Krankesjön	146	SE617797-135339	6174721	404038	13.4728	55.7087	8	16																																0.00439255						0.0182829
Krageholmssjön	138	SE615375-137087	6150719	421789	13.762	55.4963	8	18	0.00317663																																	0.00045
St Skärsjön	73	SE628606-133205	6282493	381448	13.0712	56.6748	8	11								0.00345793
Rammsjön	78	SE629570-135470	6292542	403889	13.429	56.7656	8	17
Skärsjön	66	SE633344-130068	6329472	349541	12.5199	57.0842	8	25																									0.00351033
Bäen	63	SE623624-141149	6233634	461425	14.3775	56.246	8	17
Harasjön	71	SE632231-136476	6319106	413711	13.5792	57.0074	8	18
Örsjön	70	SE624038-143063	6237996	480506	14.688	56.2865	8	23
Svinarydsjön	69	SE622803-144609	6225833	496102	14.9372	56.1775	8	23
Lilla Öresjön	79	SE638665-129243	6382547	340666	12.3394	57.5576	8	16
Hagasjön	130	SE635878-137392	6355662	422434	13.7142	57.3375	8	18																								5.474e-05										2.08e-05
Älgarydssjön	75	SE633989-140731	6337178	456028	14.2727	57.1757	8	16																		3.0024e-05						0.00041539
Sännen	68	SE624421-147234	6242312	522150	15.3582	56.325	8	23
Fiolen	84	SE633025-142267	6327724	471494	14.5296	57.092	8	15
Hinnasjön	91	SE630605-144655	6303819	495647	14.9286	56.8781	8	16
Tomeshultagölen	99	SE629026-147562	6288378	524888	15.4069	56.7388	8	16
Storasjö	86	SE631360-146750	6311612	516497	15.2712	56.9478	8	16
Brunnsjön	98	SE627443-149526	6272787	544705	15.7281	56.5972	8	16
Hjärtsjön	83	SE632515-146675	6323148	515611	15.2573	57.0515	8	16
Tångerdasjön	143	SE637120-145525	6369038	503572	15.0595	57.464	8	17													0.0489455												0.000182752
Alsjön	111	SE647050-130644	6466507	353666	12.5046	58.3155	8	18
Fjärasjö	121	SE638725-146677	6385218	514896	15.2493	57.6091	8	17													8.3646e-05
St. Lummersjön	102	SE644463-139986	6441770	447338	14.1062	58.1142	8	10
Hökesjön	95	SE639047-149701	6388795	545084	15.7582	57.6395	8	18
Tängersjö	120	SE637121-151366	6369742	561955	16.0328	57.4661	8	18
Skärgölen	109	SE651573-152481	6514333	571374	16.2339	58.7631	8	23													0.00253556												0.000252873
Skärgölen	150	SE640609-148673	6404286	534623	15.5822	57.7793	8	17
Rotehogstjärnen	94	SE652902-125783	6524402	304388	11.615	58.8155	8	22
Ymsen	147	SE650398-139136	6500984	438132	13.9369	58.6452	8	10	0.0807605																								0.00100571									0.00187422
Allgjuttern	96	SE642489-151724	6423441	564895	16.0963	57.9479	8	16
Humsjön	113	SE650061-142276	6497994	469555	14.4758	58.6212	8	10																									0.0017738
Västra Solsjön	117	SE655863-129783	6554474	344002	12.2763	59.1009	8	17
Fagertärn	131	SE651558-143620	6513117	482808	14.7058	58.7582	8	16																								0.00280397
Grissjön	110	SE651578-146163	6513623	508222	15.1451	58.763	8	22							0.00247207
Bysjön	88	SE658086-130264	6576747	348540	12.3399	59.3024	8	16
Överudssjön	80	SE659105-133982	6587380	385573	12.9841	59.4095	8	31																									0.00095802
Ulvsjön	87	SE661521-130182	6611064	347304	12.2937	59.6098	8	31
Limmingsjön	92	SE660804-142742	6605422	472916	14.5233	59.5867	8	18
Rundbosjön	142	SE652177-159038	6521160	636846	17.3691	58.8086	8	10	0.00631752																							0.000721501	0.00173148	0.000723905									0.00769887
Lillsjön	141	SE655380-155738	6552780	603472	16.8065	59.1017	8	11																										0.924719				10.4379
Björken	76	SE652707-159032	6526457	636722	17.3702	58.8562	8	10																															0.00198611
Bästeträsk	144	SE642555-168553	6426108	733122	18.936	57.9157	8	15																																0.0218641		0.000214968
Djupa Holmsjön	128	SE656263-156963	6561754	615611	17.023	59.1792	8	11
Stora Envättern	82	SE655587-158869	6555227	634745	17.3535	59.115	8	15													0.00139509								0.00147163
N. Yngern	81	SE656206-159170	6561452	637680	17.4086	59.1699	8	15	1.8522e-05																								0.000293333						0.0148463
Övre Skärsjön	90	SE663532-148571	6633396	530845	15.5503	59.8371	8	11
Dagarn	89	SE664197-149337	6640136	538420	15.6867	59.897	8	14
Hällsjön	57	SE667151-149602	6669695	540709	15.7366	60.1628	8	8													0.00142244
Ekholmssjön	148	SE663907-156927	6638162	614324	17.0449	59.8658	8	17	0.00306236																			7.04704e-05				0.000123483	6.47447e-05
Gipsjön	58	SE672729-138082	6724037	424887	13.6265	60.645	8	10
Fysingen	140	SE660749-161885	6607195	664270	17.9081	59.5707	8	18																									0.00319114									0.00836676
Siggeforasjön	62	SE665175-157559	6650914	620487	17.1623	59.9785	8	17
Tärnan	119	SE660688-164478	6606900	690200	18.366	59.557	8	18
Edasjön	55	SE663365-161779	6633334	662893	17.904	59.8056	8	18	0.00942477																														2.25137
Spjutsjön	54	SE672467-148031	6722638	524356	15.4453	60.6388	8	10																5.028e-06
Långsjön	129	SE673534-153381	6733960	577702	16.4281	60.7343	8	17													0.000460053
Gosjön	133	SE677506-156174	6774007	605132	16.9527	61.0874	8	17																0.000498442
Sangen	115	SE686849-145214	6866040	494426	14.8969	61.9277	8	15																																		0.00141004
Stensjön	132	SE683673-154083	6835394	583469	16.5753	61.6428	8	14																																		0.000292856
Tväringen	126	SE690345-149315	6901492	534982	15.6765	62.2444	8	16
Stor-Backsjön	116	SE695220-143383	6949478	475083	14.5165	62.676	8	31
V. Rännöbodsjön	134	SE691365-156127	6912536	602945	16.9906	62.331	8	17																									0.000207667									0.000446418
Valasjön	65	SE698918-158665	6988354	627371	17.5188	63.0034	8	4
Stor-Björsjön	114	SE706083-132287	7056652	362825	12.2332	63.6111	8	29																		3.98908e-05
Fyrsjön	74	SE704082-148125	7038648	521368	15.4321	63.4766	8	17																																					0.0001257
Hällvattnet	61	SE704955-159090	7048754	630861	17.6366	63.5438	8	23
Degervattnet	112	SE708512-152086	7083426	560401	16.2294	63.8728	8	17																																						4.03065e-05
Dunnervattnet	139	SE713131-144608	7128648	485073	14.6948	64.2847	8	16
Remmarsjön	60	SE708619-162132	7085765	660807	18.2726	63.862	8	10
Mäsen	56	SE665654-149206	6654684	536934	15.3844	64.7252	8	9	0.00119262																							0.000846766	0.000159279
Stor-Arasjön	104	SE716717-158596	7166268	624434	17.6004	64.5986	8	10
Täftesträsket	107	SE711365-171748	7114434	756591	20.262	64.0611	8	22
Bjännsjön	135	SE713404-172465	7134909	763500	20.4387	64.2389	8	22																																						0.00181621
Stor-Tjulträsket	137	SE731799-151196	7316078	548538	16.0679	65.9619	8	14
Vuolgamjaure	103	SE728744-162653	7287010	663453	18.5561	65.6634	8	24
Brännträsket	101	SE728095-175926	7282225	796227	21.4169	65.5262	8	9																																0.00182582
Njalakjaure	106	SE741340-153576	7411751	571098	16.6185	66.8156	8	23
Jutsajaure	123	SE744629-167999	7446496	714847	19.9436	67.059	8	22
Pahajärvi	125	SE742829-183168	7430468	866731	23.3529	66.7709	8	15													0.00259459
Abiskojaure	136	SE758208-161749	7581424	650600	18.6525	68.3058	8	14
[truncated: 768 more columns]

## Sheet: Sampling year=2015
Lake	Site ID	(not relevant) EU id	X coordinate	Y coordinate	Longitude	Latitude	Sampling month	Sampling day	Acanthoceras zachariasii	Acanthosphaera zachariasii	Achnanthidium minutissimum	Actinastrum aciculare	Actinastrum hantzschii	Actinocyclus normanii var. subsalsus	Acutodesmus	Acutodesmus dimorphus	Amphidinium	Anabaena	Anabaenopsis	Anathece bachmannii	Anathece clathrata	Anathece minutissima	Anathece smithii	Ankistrodesmus	Ankistrodesmus falcatus	Ankistrodesmus fusiformis	Ankistrodesmus gracilis	Ankistrodesmus nannoselene	Ankistrodesmus spiralis	Ankyra	Ankyra ancora	Ankyra judayi	Ankyra lanceolata	Aphanizomenon	Aphanizomenon flexuosum	Aphanizomenon flosaquae	Aphanizomenon gracile	Aphanizomenon klebahnii	Aphanizomenon yezoense	Aphanocapsa	Aphanocapsa conferta	Aphanocapsa delicatissima	Aphanocapsa holsatica s.lat.	Aphanocapsa incerta	Aphanocapsa planctonica	Aphanothece	Aphanothece elabens	Astasia	Asterionella
Havgårdssjön	145	SE615365-134524	6150322	396176	13.3569	55.488	8	13	0.00894524						0.0004091																			0.00900938
Krankesjön	146	SE617797-135339	6174721	404038	13.4728	55.7087	8	13													0.00293271								8.952e-05				0.00041696										0.0739785			0.00690817
Krageholmssjön	138	SE615375-137087	6150719	421789	13.762	55.4963	8	13	0.00225536										0.262693														0.00226424						1.3636	0.00502751
St Skärsjön	73	SE628606-133205	6282493	381448	13.0712	56.6748	8	5													0.06198			0.00113578
Rammsjön	78	SE629570-135470	6292542	403889	13.429	56.7656	8	18
Skärsjön	66	SE633344-130068	6329472	349541	12.5199	57.0842	8	4																						0.000129875			0.0041712
Bäen	63	SE623624-141149	6233634	461425	14.3775	56.246	8	19
Harasjön	71	SE632231-136476	6319106	413711	13.5792	57.0074	8	6
Örsjön	70	SE624038-143063	6237996	480506	14.688	56.2865	8	17																								0.000533173
Svinarydsjön	69	SE622803-144609	6225833	496102	14.9372	56.1775	8	17
Lilla Öresjön	79	SE638665-129243	6382547	340666	12.3394	57.5576	8	18
Hagasjön	130	SE635878-137392	6355662	422434	13.7142	57.3375	8	11
Älgarydssjön	75	SE633989-140731	6337178	456028	14.2727	57.1757	8	17																	4.1048e-05							0.00297546
Sännen	68	SE624421-147234	6242312	522150	15.3582	56.325	8	25
Fiolen	84	SE633025-142267	6327724	471494	14.5296	57.092	8	19																								8.8324e-05
Hinnasjön	91	SE630605-144655	6303819	495647	14.9286	56.8781	8	17																						0.0012963
Tomeshultagölen	99	SE629026-147562	6288378	524888	15.4069	56.7388	8	12
Storasjö	86	SE631360-146750	6311612	516497	15.2712	56.9478	8	17
Brunnsjön	98	SE627443-149526	6272787	544705	15.7281	56.5972	8	12
Hjärtsjön	83	SE632515-146675	6323148	515611	15.2573	57.0515	8	15
Tångerdasjön	143	SE637120-145525	6369038	503572	15.0595	57.464	8	12																																		0.00233906
Alsjön	111	SE647050-130644	6466507	353666	12.5046	58.3155	8	20
Fjärasjö	121	SE638725-146677	6385218	514896	15.2493	57.6091	8	12													0.000462553																					0.000756174
St. Lummersjön	102	SE644463-139986	6441770	447338	14.1062	58.1142	8	12
Hökesjön	95	SE639047-149701	6388795	545084	15.7582	57.6395	8	20
Tängersjö	120	SE637121-151366	6369742	561955	16.0328	57.4661	8	20
Skärgölen	150	SE640609-148673	6404286	534623	15.5822	57.7793	8	20
Rotehogstjärnen	94	SE652902-125783	6524402	304388	11.615	58.8155	8	26																																									0.00225641
Ymsen	147	SE650398-139136	6500984	438132	13.9369	58.6452	8	12												0.0345946							0.00013452													0.00843242						0.108108
Allgjuttern	96	SE642489-151724	6423441	564895	16.0963	57.9479	8	25
Humsjön	113	SE650061-142276	6497994	469555	14.4758	58.6212	8	12																																						0.00432432
Västra Solsjön	117	SE655863-129783	6554474	344002	12.2763	59.1009	8	18
Fagertärn	131	SE651558-143620	6513117	482808	14.7058	58.7582	8	11
Grissjön	110	SE651578-146163	6513623	508222	15.1451	58.763	8	10
Bysjön	88	SE658086-130264	6576747	348540	12.3399	59.3024	8	11																									0.000308708													0.000605405
Överudssjön	80	SE659105-133982	6587380	385573	12.9841	59.4095	8	18																									3.44742e-05					0.572382
Skärgölen	109	SE651573-152481	6514333	571374	16.2339	58.7631	8	12																									0.00183566
Ulvsjön	87	SE661521-130182	6611064	347304	12.2937	59.6098	8	12
Limmingsjön	92	SE660804-142742	6605422	472916	14.5233	59.5867	8	17													0.000312493
Översjön	59	SE664410-136192	6640666	407015	13.3382	59.893	8	13
Rundbosjön	142	SE652177-159038	6521160	636846	17.3691	58.8086	8	10																										0.00173401									0.00180477
Lillsjön	141	SE655380-155738	6552780	603472	16.8065	59.1017	8	5																									0.00194585	0.0493445			0.069794	0.939577
Björken	76	SE652707-159032	6526457	636722	17.3702	58.8562	8	10																																						0.0132132
Djupa Holmsjön	128	SE656263-156963	6561754	615611	17.023	59.1792	8	10																					5.598e-05
Stora Envättern	82	SE655587-158869	6555227	634745	17.3535	59.115	8	5
N. Yngern	81	SE656206-159170	6561452	637680	17.4086	59.1699	8	4	0.00274827																								0.000609418					0.0121495				0.000551304
Övre Skärsjön	90	SE663532-148571	6633396	530845	15.5503	59.8371	8	6
Dagarn	89	SE664197-149337	6640136	538420	15.6867	59.897	8	6																																0.000182582						0.0030018
Hällsjön	57	SE667151-149602	6669695	540709	15.7366	60.1628	8	8													0.000752814
Ekholmssjön	148	SE663907-156927	6638162	614324	17.0449	59.8658	8	7																								0.000786551	3.25868e-05
Gipsjön	58	SE672729-138082	6724037	424887	13.6265	60.645	8	13
Fysingen	140	SE660749-161885	6607195	664270	17.9081	59.5707	8	10																									0.000881681
Siggeforasjön	62	SE665175-157559	6650914	620487	17.1623	59.9785	8	11
Tärnan	119	SE660688-164478	6606900	690200	18.366	59.557	8	10
Edasjön	55	SE663365-161779	6633334	662893	17.904	59.8056	8	27	0.00254846																									0.922235
Spjutsjön	54	SE672467-148031	6722638	524356	15.4453	60.6388	8	11																																		0.000135
Långsjön	129	SE673534-153381	6733960	577702	16.4281	60.7343	8	11
Gosjön	133	SE677506-156174	6774007	605132	16.9527	61.0874	8	11
Sangen	115	SE686849-145214	6866040	494426	14.8969	61.9277	8	23																																0.000319519
Stensjön	132	SE683673-154083	6835394	583469	16.5753	61.6428	8	16																																						0.000517912
Tväringen	126	SE690345-149315	6901492	534982	15.6765	62.2444	8	13
Stor-Backsjön	116	SE695220-143383	6949478	475083	14.5165	62.676	8	22																																0.000428
V. Rännöbodsjön	134	SE691365-156127	6912536	602945	16.9906	62.331	8	4	0.00291133
Valasjön	65	SE698918-158665	6988354	627371	17.5188	63.0034	8	12																		6.424e-06
Fyrsjön	74	SE704082-148125	7038648	521368	15.4321	63.4766	8	11
Hällvattnet	61	SE704955-159090	7048754	630861	17.6366	63.5438	8	10																3.28543e-05
Degervattnet	112	SE708512-152086	7083426	560401	16.2294	63.8728	8	17
Dunnervattnet	139	SE713131-144608	7128648	485073	14.6948	64.2847	8	22
Remmarsjön	60	SE708619-162132	7085765	660807	18.2726	63.862	8	11
Mäsen	56	SE665654-149206	6654684	536934	15.3844	64.7252	8	8																										0.002822
Stor-Arasjön	104	SE716717-158596	7166268	624434	17.6004	64.5986	8	16																																						0.000665
Täftesträsket	107	SE711365-171748	7114434	756591	20.262	64.0611	8	10
Bjännsjön	135	SE713404-172465	7134909	763500	20.4387	64.2389	8	12
Stor-Tjulträsket	137	SE731799-151196	7316078	548538	16.0679	65.9619	8	18
Vuolgamjaure	103	SE728744-162653	7287010	663453	18.5561	65.6634	8	10
Brännträsket	101	SE728095-175926	7282225	796227	21.4169	65.5262	8	18
Louvvajaure	122	SE736804-160569	7367313	641584	18.1695	66.3931	8	9																																						0.000875097
Njalakjaure	106	SE741340-153576	7411751	571098	16.6185	66.8156	8	31
Jutsajaure	123	SE744629-167999	7446496	714847	19.9436	67.059	8	16
Pahajärvi	125	SE742829-183168	7430468	866731	23.3529	66.7709	8	18
Abiskojaure	136	SE758208-161749	7581424	650600	18.6525	68.3058	8	21
[truncated: 768 more columns]

## Sheet: Sampling year=2014
Lake	Site ID	(not relevant) EU id	X coordinate	Y coordinate	Longitude	Latitude	Sampling month	Sampling day	Acanthoceras zachariasii	Acanthosphaera zachariasii	Achnanthidium minutissimum	Actinastrum aciculare	Actinastrum hantzschii	Actinocyclus normanii var. subsalsus	Acutodesmus	Acutodesmus dimorphus	Amphidinium	Anabaena	Anabaenopsis	Anathece bachmannii	Anathece clathrata	Anathece minutissima	Anathece smithii	Ankistrodesmus	Ankistrodesmus falcatus	Ankistrodesmus fusiformis	Ankistrodesmus gracilis	Ankistrodesmus nannoselene	Ankistrodesmus spiralis	Ankyra	Ankyra ancora	Ankyra judayi	Ankyra lanceolata	Aphanizomenon	Aphanizomenon flexuosum	Aphanizomenon flosaquae	Aphanizomenon gracile	Aphanizomenon klebahnii	Aphanizomenon yezoense	Aphanocapsa	Aphanocapsa conferta	Aphanocapsa delicatissima	Aphanocapsa holsatica s.lat.	Aphanocapsa incerta	Aphanocapsa planctonica	Aphanothece	Aphanothece elabens	Astasia	Asterionella
Havgårdssjön	145	SE615365-134524	6150322	396176	13.3569	55.488	8	25							0.0045616																												0.018128
Krankesjön	146	SE617797-135339	6174721	404038	13.4728	55.7087	8	21													0.0061976												0.000190111							0.00625
Krageholmssjön	138	SE615375-137087	6150719	421789	13.762	55.4963	8	26	0.0138784																					0.000441734								0.00234267
St Skärsjön	73	SE628606-133205	6282493	381448	13.0712	56.6748	8	11
Rammsjön	78	SE629570-135470	6292542	403889	13.429	56.7656	8	18
Skärsjön	66	SE633344-130068	6329472	349541	12.5199	57.0842	8	12																									0.000470806					0.00453156
Bäen	63	SE623624-141149	6233634	461425	14.3775	56.246	8	18
Harasjön	71	SE632231-136476	6319106	413711	13.5792	57.0074	8	13
Örsjön	70	SE624038-143063	6237996	480506	14.688	56.2865	8	13																								0.000589189
Svinarydsjön	69	SE622803-144609	6225833	496102	14.9372	56.1775	8	13																																0.00353828
Lilla Öresjön	79	SE638665-129243	6382547	340666	12.3394	57.5576	8	14
Hagasjön	130	SE635878-137392	6355662	422434	13.7142	57.3375	8	12
Älgarydssjön	75	SE633989-140731	6337178	456028	14.2727	57.1757	8	12																								0.000730472
Sännen	68	SE624421-147234	6242312	522150	15.3582	56.325	8	12																								0.000471384
Fiolen	84	SE633025-142267	6327724	471494	14.5296	57.092	8	21
Hinnasjön	91	SE630605-144655	6303819	495647	14.9286	56.8781	8	20
Tomeshultagölen	99	SE629026-147562	6288378	524888	15.4069	56.7388	8	12
Storasjö	86	SE631360-146750	6311612	516497	15.2712	56.9478	8	20
Brunnsjön	98	SE627443-149526	6272787	544705	15.7281	56.5972	8	12
Hjärtsjön	83	SE632515-146675	6323148	515611	15.2573	57.0515	8	20
Tångerdasjön	143	SE637120-145525	6369038	503572	15.0595	57.464	8	18
Alsjön	111	SE647050-130644	6466507	353666	12.5046	58.3155	8	11
Fjärasjö	121	SE638725-146677	6385218	514896	15.2493	57.6091	8	19
St. Lummersjön	102	SE644463-139986	6441770	447338	14.1062	58.1142	8	25																0.000117964
Hökesjön	95	SE639047-149701	6388795	545084	15.7582	57.6395	8	13
Tängersjö	120	SE637121-151366	6369742	561955	16.0328	57.4661	8	13																								0.000270496
Skärgölen	109	SE651573-152481	6514333	571374	16.2339	58.7631	8	27													0.000613899												0.000132949
Skärgölen	150	SE640609-148673	6404286	534623	15.5822	57.7793	8	13
Rotehogstjärnen	94	SE652902-125783	6524402	304388	11.615	58.8155	8	19
Ymsen	147	SE650398-139136	6500984	438132	13.9369	58.6452	8	25
Allgjuttern	96	SE642489-151724	6423441	564895	16.0963	57.9479	8	19
Humsjön	113	SE650061-142276	6497994	469555	14.4758	58.6212	8	25
Västra Solsjön	117	SE655863-129783	6554474	344002	12.2763	59.1009	8	12
Fagertärn	131	SE651558-143620	6513117	482808	14.7058	58.7582	8	12
Grissjön	110	SE651578-146163	6513623	508222	15.1451	58.763	8	18
Bysjön	88	SE658086-130264	6576747	348540	12.3399	59.3024	8	19																									0.00070609
Överudssjön	80	SE659105-133982	6587380	385573	12.9841	59.4095	8	18	0.00080425																								0.00102621	0.0839873
Ulvsjön	87	SE661521-130182	6611064	347304	12.2937	59.6098	8	19
Limmingsjön	92	SE660804-142742	6605422	472916	14.5233	59.5867	8	14
Översjön	59	SE664410-136192	6640666	407015	13.3382	59.893	8	20
Rundbosjön	142	SE652177-159038	6521160	636846	17.3691	58.8086	8	6																								0.0023669					0.00214472	0.0119391					0.00195313
Lillsjön	141	SE655380-155738	6552780	603472	16.8065	59.1017	8	6																									0.00186942				0.00270584	16.5229
Björken	76	SE652707-159032	6526457	636722	17.3702	58.8562	8	6							0.0025444						0.00065079			8.044e-06
Bästeträsk	144	SE642555-168553	6426108	733122	18.936	57.9157	8	20																																0.000114114						0.000345946
Djupa Holmsjön	128	SE656263-156963	6561754	615611	17.023	59.1792	8	6																					0.000452892
Stora Envättern	82	SE655587-158869	6555227	634745	17.3535	59.115	8	12
N. Yngern	81	SE656206-159170	6561452	637680	17.4086	59.1699	8	6																								0.000150209	0.000354489				0.00034344	0.0122293				0.000460201
Övre Skärsjön	90	SE663532-148571	6633396	530845	15.5503	59.8371	8	14
Dagarn	89	SE664197-149337	6640136	538420	15.6867	59.897	8	11													0.0108839
Hällsjön	57	SE667151-149602	6669695	540709	15.7366	60.1628	8	25
Ekholmssjön	148	SE663907-156927	6638162	614324	17.0449	59.8658	8	11	0.000435804																							0.00483419	0.000575775	0.000333396						0.00130851
Gipsjön	58	SE672729-138082	6724037	424887	13.6265	60.645	8	14
Fysingen	140	SE660749-161885	6607195	664270	17.9081	59.5707	8	13																									0.000706226							0.00362723
Siggeforasjön	62	SE665175-157559	6650914	620487	17.1623	59.9785	8	17													0.00614053																			0.000502102
Tärnan	119	SE660688-164478	6606900	690200	18.366	59.557	8	13										0.166032																												0.0012973
Edasjön	55	SE663365-161779	6633334	662893	17.904	59.8056	8	18	0.00015394																													0.0445208
Spjutsjön	54	SE672467-148031	6722638	524356	15.4453	60.6388	8	12																																0.0015922
Långsjön	129	SE673534-153381	6733960	577702	16.4281	60.7343	8	14																						6.33696e-05
Gosjön	133	SE677506-156174	6774007	605132	16.9527	61.0874	8	14																		6.704e-05
Sangen	115	SE686849-145214	6866040	494426	14.8969	61.9277	8	6													0.000223209
Stensjön	132	SE683673-154083	6835394	583469	16.5753	61.6428	8	12																																		0.00229729
Tväringen	126	SE690345-149315	6901492	534982	15.6765	62.2444	8	18
Stor-Backsjön	116	SE695220-143383	6949478	475083	14.5165	62.676	8	13																																						0.0001296
V. Rännöbodsjön	134	SE691365-156127	6912536	602945	16.9906	62.331	8	13	5.0577e-05																								0.000858214
Valasjön	65	SE698918-158665	6988354	627371	17.5188	63.0034	8	6
Stor-Björsjön	114	SE706083-132287	7056652	362825	12.2332	63.6111	8	28																5.19225e-05
Fyrsjön	74	SE704082-148125	7038648	521368	15.4321	63.4766	8	16
Hällvattnet	61	SE704955-159090	7048754	630861	17.6366	63.5438	8	7
Degervattnet	112	SE708512-152086	7083426	560401	16.2294	63.8728	8	16
Dunnervattnet	139	SE713131-144608	7128648	485073	14.6948	64.2847	8	17
Remmarsjön	60	SE708619-162132	7085765	660807	18.2726	63.862	8	5
Mäsen	56	SE665654-149206	6654684	536934	15.3844	64.7252	8	25	0.00233662																							0.000471384		0.000948872						0.00012551
Stor-Arasjön	104	SE716717-158596	7166268	624434	17.6004	64.5986	8	9
Täftesträsket	107	SE711365-171748	7114434	756591	20.262	64.0611	8	14
Bjännsjön	135	SE713404-172465	7134909	763500	20.4387	64.2389	8	14																																						0.000778378
Stor-Tjulträsket	137	SE731799-151196	7316078	548538	16.0679	65.9619	8	27													0.000354535
Vuolgamjaure	103	SE728744-162653	7287010	663453	18.5561	65.6634	8	13
Brännträsket	101	SE728095-175926	7282225	796227	21.4169	65.5262	8	13
Louvvajaure	122	SE736804-160569	7367313	641584	18.1695	66.3931	8	11
Njalakjaure	106	SE741340-153576	7411751	571098	16.6185	66.8156	8	12
Jutsajaure	123	SE744629-167999	7446496	714847	19.9436	67.059	8	12
Pahajärvi	125	SE742829-183168	7430468	866731	23.3529	66.7709	8	11																									0.000609278
Abiskojaure	136	SE758208-161749	7581424	650600	18.6525	68.3058	8	18
[truncated: 768 more columns]

## Sheet: Sampling year=2013
Lake	Site ID	(not relevant) EU id	X coordinate	Y coordinate	Longitude	Latitude	Sampling month	Sampling day	Acanthoceras zachariasii	Acanthosphaera zachariasii	Achnanthidium minutissimum	Actinastrum aciculare	Actinastrum hantzschii	Actinocyclus normanii var. subsalsus	Acutodesmus	Acutodesmus dimorphus	Amphidinium	Anabaena	Anabaenopsis	Anathece bachmannii	Anathece clathrata	Anathece minutissima	Anathece smithii	Ankistrodesmus	Ankistrodesmus falcatus	Ankistrodesmus fusiformis	Ankistrodesmus gracilis	Ankistrodesmus nannoselene	Ankistrodesmus spiralis	Ankyra	Ankyra ancora	Ankyra judayi	Ankyra lanceolata	Aphanizomenon	Aphanizomenon flexuosum	Aphanizomenon flosaquae	Aphanizomenon gracile	Aphanizomenon klebahnii	Aphanizomenon yezoense	Aphanocapsa	Aphanocapsa conferta	Aphanocapsa delicatissima	Aphanocapsa holsatica s.lat.	Aphanocapsa incerta	Aphanocapsa planctonica	Aphanothece	Aphanothece elabens	Astasia	Asterionella
Havgårdssjön	145	SE615365-134524	6150322	396176	13.3569	55.488	8	21	0.00261213						3.272e-05						0.0480314												0.00103857				0.00107236			0.242868
Krankesjön	146	SE617797-135339	6174721	404038	13.4728	55.7087	8	21							0.00265009									0.000141925																		0.003317
Krageholmssjön	138	SE615375-137087	6150719	421789	13.762	55.4963	8	19																0.000124
St Skärsjön	73	SE628606-133205	6282493	381448	13.0712	56.6748	8	7
Rammsjön	78	SE629570-135470	6292542	403889	13.429	56.7656	8	14
Skärsjön	66	SE633344-130068	6329472	349541	12.5199	57.0842	8	5																									0.00366641	0.000428944
Bäen	63	SE623624-141149	6233634	461425	14.3775	56.246	8	15																						0.000297612
Harasjön	71	SE632231-136476	6319106	413711	13.5792	57.0074	8	15
Örsjön	70	SE624038-143063	6237996	480506	14.688	56.2865	8	14																																		0.000375399
Svinarydsjön	69	SE622803-144609	6225833	496102	14.9372	56.1775	8	14
Lilla Öresjön	79	SE638665-129243	6382547	340666	12.3394	57.5576	8	12
Hagasjön	130	SE635878-137392	6355662	422434	13.7142	57.3375	8	15
Älgarydssjön	75	SE633989-140731	6337178	456028	14.2727	57.1757	8	8
Sännen	68	SE624421-147234	6242312	522150	15.3582	56.325	8	13
Fiolen	84	SE633025-142267	6327724	471494	14.5296	57.092	8	15
Hinnasjön	91	SE630605-144655	6303819	495647	14.9286	56.8781	8	12																																0.000104
Tomeshultagölen	99	SE629026-147562	6288378	524888	15.4069	56.7388	8	14
Storasjö	86	SE631360-146750	6311612	516497	15.2712	56.9478	8	12
Brunnsjön	98	SE627443-149526	6272787	544705	15.7281	56.5972	8	14
Hjärtsjön	83	SE632515-146675	6323148	515611	15.2573	57.0515	8	12
Alsjön	111	SE647050-130644	6466507	353666	12.5046	58.3155	8	13
Fjärasjö	121	SE638725-146677	6385218	514896	15.2493	57.6091	8	12
St. Lummersjön	102	SE644463-139986	6441770	447338	14.1062	58.1142	8	26
Hökesjön	95	SE639047-149701	6388795	545084	15.7582	57.6395	8	15
Tängersjö	120	SE637121-151366	6369742	561955	16.0328	57.4661	8	15
Skärgölen	150	SE640609-148673	6404286	534623	15.5822	57.7793	8	15
Rotehogstjärnen	94	SE652902-125783	6524402	304388	11.615	58.8155	8	21
Ymsen	147	SE650398-139136	6500984	438132	13.9369	58.6452	8	26													0.00075																			0.00836676				0.00209169
Allgjuttern	96	SE642489-151724	6423441	564895	16.0963	57.9479	8	20													6.24834e-05			6.64888e-05
Humsjön	113	SE650061-142276	6497994	469555	14.4758	58.6212	8	26																									0.000166269
Västra Solsjön	117	SE655863-129783	6554474	344002	12.2763	59.1009	8	21
Fagertärn	131	SE651558-143620	6513117	482808	14.7058	58.7582	8	12
Grissjön	110	SE651578-146163	6513623	508222	15.1451	58.763	8	6
Bysjön	88	SE658086-130264	6576747	348540	12.3399	59.3024	8	19													0.000393822												0.00037136
Överudssjön	80	SE659105-133982	6587380	385573	12.9841	59.4095	8	13	0.00265401																												0.00092664	0.0527284
Skärgölen	109	SE651573-152481	6514333	571374	16.2339	58.7631	8	7																									0.000664667
Ulvsjön	87	SE661521-130182	6611064	347304	12.2937	59.6098	8	20
Limmingsjön	92	SE660804-142742	6605422	472916	14.5233	59.5867	8	13														0.00149316
Översjön	59	SE664410-136192	6640666	407015	13.3382	59.893	8	15
Rundbosjön	142	SE652177-159038	6521160	636846	17.3691	58.8086	8	14																									0.000443133	0.0074783								0.00130212	0.00214952
Lillsjön	141	SE655380-155738	6552780	603472	16.8065	59.1017	8	14	0.00041288																							0.00355035	0.0034499					0.017962
Björken	76	SE652707-159032	6526457	636722	17.3702	58.8562	8	14													0.00021																					0.0001676
Bästeträsk	144	SE642555-168553	6426108	733122	18.936	57.9157	8	19
Djupa Holmsjön	128	SE656263-156963	6561754	615611	17.023	59.1792	8	1																					0.00013728
Stora Envättern	82	SE655587-158869	6555227	634745	17.3535	59.115	8	12
N. Yngern	81	SE656206-159170	6561452	637680	17.4086	59.1699	8	12	0.000407754																								0.000254088	0.0012973								0.000590733
Övre Skärsjön	90	SE663532-148571	6633396	530845	15.5503	59.8371	8	12
Dagarn	89	SE664197-149337	6640136	538420	15.6867	59.897	8	13																																						0.00101664
Hällsjön	57	SE667151-149602	6669695	540709	15.7366	60.1628	8	14
Ekholmssjön	148	SE663907-156927	6638162	614324	17.0449	59.8658	8	12	3.0788e-05																							0.00548769		0.00407497
Gipsjön	58	SE672729-138082	6724037	424887	13.6265	60.645	8	14
Fysingen	140	SE660749-161885	6607195	664270	17.9081	59.5707	8	15																																						0.00247955
Siggeforasjön	62	SE665175-157559	6650914	620487	17.1623	59.9785	8	26													0.000980179																			0.000590733
Tärnan	119	SE660688-164478	6606900	690200	18.366	59.557	8	15																									5.72501e-05
Edasjön	55	SE663365-161779	6633334	662893	17.904	59.8056	8	28	0.00030788																								7.78574e-05	0.0134751
Spjutsjön	54	SE672467-148031	6722638	524356	15.4453	60.6388	8	10																																0.0040643
Långsjön	129	SE673534-153381	6733960	577702	16.4281	60.7343	8	16
Gosjön	133	SE677506-156174	6774007	605132	16.9527	61.0874	8	16																					0.0001173
Sangen	115	SE686849-145214	6866040	494426	14.8969	61.9277	8	19
Stensjön	132	SE683673-154083	6835394	583469	16.5753	61.6428	8	11													0.00502038																					0.000564793
Tväringen	126	SE690345-149315	6901492	534982	15.6765	62.2444	8	18
Stor-Backsjön	116	SE695220-143383	6949478	475083	14.5165	62.676	8	21
V. Rännöbodsjön	134	SE691365-156127	6912536	602945	16.9906	62.331	8	20	0.00262863												5.37355e-05												0.000166167
Valasjön	65	SE698918-158665	6988354	627371	17.5188	63.0034	8	22																2.616e-06
Stor-Björsjön	114	SE706083-132287	7056652	362825	12.2332	63.6111	8	29
Fyrsjön	74	SE704082-148125	7038648	521368	15.4321	63.4766	8	12
Hällvattnet	61	SE704955-159090	7048754	630861	17.6366	63.5438	8	7
Degervattnet	112	SE708512-152086	7083426	560401	16.2294	63.8728	8	12
Dunnervattnet	139	SE713131-144608	7128648	485073	14.6948	64.2847	8	13
Remmarsjön	60	SE708619-162132	7085765	660807	18.2726	63.862	8	5													0.000223236
Mäsen	56	SE665654-149206	6654684	536934	15.3844	64.7252	8	14																									0.00121856					0.00102721
Stor-Arasjön	104	SE716717-158596	7166268	624434	17.6004	64.5986	8	12
Täftesträsket	107	SE711365-171748	7114434	756591	20.262	64.0611	8	21
Bjännsjön	135	SE713404-172465	7134909	763500	20.4387	64.2389	8	20													0.000475
Stor-Tjulträsket	137	SE731799-151196	7316078	548538	16.0679	65.9619	8	15
Vuolgamjaure	103	SE728744-162653	7287010	663453	18.5561	65.6634	8	21
Brännträsket	101	SE728095-175926	7282225	796227	21.4169	65.5262	8	19																																0.000624985
Louvvajaure	122	SE736804-160569	7367313	641584	18.1695	66.3931	8	20
Jutsajaure	123	SE744629-167999	7446496	714847	19.9436	67.059	8	20
Pahajärvi	125	SE742829-183168	7430468	866731	23.3529	66.7709	8	19																									0.000997121							0.0002514
Abiskojaure	136	SE758208-161749	7581424	650600	18.6525	68.3058	8	20
[truncated: 768 more columns]

## Sheet: Sampling year=2012
Lake	Site ID	(not relevant) EU id	X coordinate	Y coordinate	Longitude	Latitude	Sampling month	Sampling day	Acanthoceras zachariasii	Acanthosphaera zachariasii	Achnanthidium minutissimum	Actinastrum aciculare	Actinastrum hantzschii	Actinocyclus normanii var. subsalsus	Acutodesmus	Acutodesmus dimorphus	Amphidinium	Anabaena	Anabaenopsis	Anathece bachmannii	Anathece clathrata	Anathece minutissima	Anathece smithii	Ankistrodesmus	Ankistrodesmus falcatus	Ankistrodesmus fusiformis	Ankistrodesmus gracilis	Ankistrodesmus nannoselene	Ankistrodesmus spiralis	Ankyra	Ankyra ancora	Ankyra judayi	Ankyra lanceolata	Aphanizomenon	Aphanizomenon flexuosum	Aphanizomenon flosaquae	Aphanizomenon gracile	Aphanizomenon klebahnii	Aphanizomenon yezoense	Aphanocapsa	Aphanocapsa conferta	Aphanocapsa delicatissima	Aphanocapsa holsatica s.lat.	Aphanocapsa incerta	Aphanocapsa planctonica	Aphanothece	Aphanothece elabens	Astasia	Asterionella
Havgårdssjön	145	SE615365-134524	6150322	396176	13.3569	55.488	8	15	0.04704																	0.0013											2.91436									0.06735
Krankesjön	146	SE617797-135339	6174721	404038	13.4728	55.7087	8	14																								9e-05	0.00026													0.00747
Krageholmssjön	138	SE615375-137087	6150719	421789	13.762	55.4963	8	21										1.75198												0.00066				0.21237
St Skärsjön	73	SE628606-133205	6282493	381448	13.0712	56.6748	8	8																					0.00744
Rammsjön	78	SE629570-135470	6292542	403889	13.429	56.7656	8	20
Skärsjön	66	SE633344-130068	6329472	349541	12.5199	57.0842	8	15																									0.00473
Bäen	63	SE623624-141149	6233634	461425	14.3775	56.246	8	16
Harasjön	71	SE632231-136476	6319106	413711	13.5792	57.0074	8	15
Örsjön	70	SE624038-143063	6237996	480506	14.688	56.2865	8	15																								0.0001
Svinarydsjön	69	SE622803-144609	6225833	496102	14.9372	56.1775	8	15																				0.00107
Lilla Öresjön	79	SE638665-129243	6382547	340666	12.3394	57.5576	8	16
Hagasjön	130	SE635878-137392	6355662	422434	13.7142	57.3375	8	21
Älgarydssjön	75	SE633989-140731	6337178	456028	14.2727	57.1757	8	16
Sännen	68	SE624421-147234	6242312	522150	15.3582	56.325	8	14
Fiolen	84	SE633025-142267	6327724	471494	14.5296	57.092	8	21										0.0715																											0.00019
Hinnasjön	91	SE630605-144655	6303819	495647	14.9286	56.8781	8	22
Tomeshultagölen	99	SE629026-147562	6288378	524888	15.4069	56.7388	8	21
Storasjö	86	SE631360-146750	6311612	516497	15.2712	56.9478	8	22
Brunnsjön	98	SE627443-149526	6272787	544705	15.7281	56.5972	8	21
Hjärtsjön	83	SE632515-146675	6323148	515611	15.2573	57.0515	8	21
Fräcksjön	118	SE645289-128665	6448672	334101	12.1838	58.1486	8	15										0.01062
Tångerdasjön	143	SE637120-145525	6369038	503572	15.0595	57.464	8	13										0.17644															0.00028
Alsjön	111	SE647050-130644	6466507	353666	12.5046	58.3155	8	15
Fjärasjö	121	SE638725-146677	6385218	514896	15.2493	57.6091	8	14													0.00034
St. Lummersjön	102	SE644463-139986	6441770	447338	14.1062	58.1142	8	15																0.00089
Hökesjön	95	SE639047-149701	6388795	545084	15.7582	57.6395	8	22										0.25947
Tängersjö	120	SE637121-151366	6369742	561955	16.0328	57.4661	8	22										0.0003
Skärgölen	150	SE640609-148673	6404286	534623	15.5822	57.7793	8	22
Rotehogstjärnen	94	SE652902-125783	6524402	304388	11.615	58.8155	8	8
Allgjuttern	96	SE642489-151724	6423441	564895	16.0963	57.9479	8	15
Humsjön	113	SE650061-142276	6497994	469555	14.4758	58.6212	8	15										0.28712															0.00028
Västra Solsjön	117	SE655863-129783	6554474	344002	12.2763	59.1009	8	16
Fagertärn	131	SE651558-143620	6513117	482808	14.7058	58.7582	8	13										0.01536												0.00013
Grissjön	110	SE651578-146163	6513623	508222	15.1451	58.763	8	8
Bysjön	88	SE658086-130264	6576747	348540	12.3399	59.3024	8	9																									0.00046
Överudssjön	80	SE659105-133982	6587380	385573	12.9841	59.4095	8	21										0.12477																			0.0719
Skärgölen	109	SE651573-152481	6514333	571374	16.2339	58.7631	8	9																									6e-05
Ulvsjön	87	SE661521-130182	6611064	347304	12.2937	59.6098	8	9										0.00981
Limmingsjön	92	SE660804-142742	6605422	472916	14.5233	59.5867	8	15										0.00493
Översjön	59	SE664410-136192	6640666	407015	13.3382	59.893	8	16
Rundbosjön	142	SE652177-159038	6521160	636846	17.3691	58.8086	8	6	0.02893									0.0267															0.00115					0.08151								0.00207
Lillsjön	141	SE655380-155738	6552780	603472	16.8065	59.1017	8	6	0.00077																								0.00258
Björken	76	SE652707-159032	6526457	636722	17.3702	58.8562	8	6
Bästeträsk	144	SE642555-168553	6426108	733122	18.936	57.9157	8	16										0.04427
Djupa Holmsjön	128	SE656263-156963	6561754	615611	17.023	59.1792	8	8										0.00046											0.00229
Stora Envättern	82	SE655587-158869	6555227	634745	17.3535	59.115	8	8																					0.00088																	0.00251
Övre Skärsjön	90	SE663532-148571	6633396	530845	15.5503	59.8371	8	7
Dagarn	89	SE664197-149337	6640136	538420	15.6867	59.897	8	7													0.00021
Hällsjön	57	SE667151-149602	6669695	540709	15.7366	60.1628	8	27
Ekholmssjön	148	SE663907-156927	6638162	614324	17.0449	59.8658	8	8	0.00018									0.00456														0.00126								0.00194
Gipsjön	58	SE672729-138082	6724037	424887	13.6265	60.645	8	15
Fysingen	140	SE660749-161885	6607195	664270	17.9081	59.5707	8	9										0.00116															0.00194
Siggeforasjön	62	SE665175-157559	6650914	620487	17.1623	59.9785	8	12
Tärnan	119	SE660688-164478	6606900	690200	18.366	59.557	8	9										0.06255								3e-05
Edasjön	55	SE663365-161779	6633334	662893	17.904	59.8056	8	15	0.00033									0.17465												0.00024							0.03072	3.27702
Spjutsjön	54	SE672467-148031	6722638	524356	15.4453	60.6388	8	27
Långsjön	129	SE673534-153381	6733960	577702	16.4281	60.7343	8	15
Gosjön	133	SE677506-156174	6774007	605132	16.9527	61.0874	8	15																					0.00107
Sangen	115	SE686849-145214	6866040	494426	14.8969	61.9277	8	13										0.00046
Stensjön	132	SE683673-154083	6835394	583469	16.5753	61.6428	8	12
Tväringen	126	SE690345-149315	6901492	534982	15.6765	62.2444	8	13
Stor-Backsjön	116	SE695220-143383	6949478	475083	14.5165	62.676	8	14										0.01751
V. Rännöbodsjön	134	SE691365-156127	6912536	602945	16.9906	62.331	8	7	0.00385									0.00505															7e-05
Valasjön	65	SE698918-158665	6988354	627371	17.5188	63.0034	8	6										0.00035
Stor-Björsjön	114	SE706083-132287	7056652	362825	12.2332	63.6111	8	23
Fyrsjön	74	SE704082-148125	7038648	521368	15.4321	63.4766	8	4										0.00169
Hällvattnet	61	SE704955-159090	7048754	630861	17.6366	63.5438	8	15										0.00555																												7e-05
Degervattnet	112	SE708512-152086	7083426	560401	16.2294	63.8728	8	3										0.0006
Dunnervattnet	139	SE713131-144608	7128648	485073	14.6948	64.2847	8	4										9e-05
Remmarsjön	60	SE708619-162132	7085765	660807	18.2726	63.862	8	3
Mäsen	56	SE665654-149206	6654684	536934	15.3844	64.7252	8	26	0.00041									0.01107														0.00035		0.00035								0.00027
Stor-Arasjön	104	SE716717-158596	7166268	624434	17.6004	64.5986	8	20										0.00746				0.00132
Täftesträsket	107	SE711365-171748	7114434	756591	20.262	64.0611	8	15
Bjännsjön	135	SE713404-172465	7134909	763500	20.4387	64.2389	8	14																								3e-05
Stor-Tjulträsket	137	SE731799-151196	7316078	548538	16.0679	65.9619	8	23
Vuolgamjaure	103	SE728744-162653	7287010	663453	18.5561	65.6634	8	19
Brännträsket	101	SE728095-175926	7282225	796227	21.4169	65.5262	8	14
Louvvajaure	122	SE736804-160569	7367313	641584	18.1695	66.3931	8	19
Njalakjaure	106	SE741340-153576	7411751	571098	16.6185	66.8156	8	27
Jutsajaure	123	SE744629-167999	7446496	714847	19.9436	67.059	8	21										0.00032
Pahajärvi	125	SE742829-183168	7430468	866731	23.3529	66.7709	8	20										0.0084															0.00347
[truncated: 768 more columns]

## Sheet: Sampling year=2011
Lake	Site ID	(not relevant) EU id	X coordinate	Y coordinate	Longitude	Latitude	Sampling month	Sampling day	Acanthoceras zachariasii	Acanthosphaera zachariasii	Achnanthidium minutissimum	Actinastrum aciculare	Actinastrum hantzschii	Actinocyclus normanii var. subsalsus	Acutodesmus	Acutodesmus dimorphus	Amphidinium	Anabaena	Anabaenopsis	Anathece bachmannii	Anathece clathrata	Anathece minutissima	Anathece smithii	Ankistrodesmus	Ankistrodesmus falcatus	Ankistrodesmus fusiformis	Ankistrodesmus gracilis	Ankistrodesmus nannoselene	Ankistrodesmus spiralis	Ankyra	Ankyra ancora	Ankyra judayi	Ankyra lanceolata	Aphanizomenon	Aphanizomenon flexuosum	Aphanizomenon flosaquae	Aphanizomenon gracile	Aphanizomenon klebahnii	Aphanizomenon yezoense	Aphanocapsa	Aphanocapsa conferta	Aphanocapsa delicatissima	Aphanocapsa holsatica s.lat.	Aphanocapsa incerta	Aphanocapsa planctonica	Aphanothece	Aphanothece elabens	Astasia	Asterionella
Havgårdssjön	145	SE615365-134524	6150322	396176	13.3569	55.488	8	25	0.01941												0.02348							0.00194							0.13885					0.06414			0.07686			0.01638
Krankesjön	146	SE617797-135339	6174721	404038	13.4728	55.7087	8	23										0.01503			0.07062	0.72828				0.00274														0.11278	0.07366					0.01912
Krageholmssjön	138	SE615375-137087	6150719	421789	13.762	55.4963	8	22	0.03917									0.27094																					0.10633
St Skärsjön	73	SE628606-133205	6282493	381448	13.0712	56.6748	8	24																0.0002
Rammsjön	78	SE629570-135470	6292542	403889	13.429	56.7656	8	16
Skärsjön	66	SE633344-130068	6329472	349541	12.5199	57.0842	8	1										0.00927																												0.00015
Bäen	63	SE623624-141149	6233634	461425	14.3775	56.246	8	23										0.00664
Harasjön	71	SE632231-136476	6319106	413711	13.5792	57.0074	8	4
Örsjön	70	SE624038-143063	6237996	480506	14.688	56.2865	8	17										0.0276																												0.00249
Svinarydsjön	69	SE622803-144609	6225833	496102	14.9372	56.1775	8	17																		0.00072
Lilla Öresjön	79	SE638665-129243	6382547	340666	12.3394	57.5576	8	17
Hagasjön	130	SE635878-137392	6355662	422434	13.7142	57.3375	8	16
Älgarydssjön	75	SE633989-140731	6337178	456028	14.2727	57.1757	8	23
Sännen	68	SE624421-147234	6242312	522150	15.3582	56.325	8	15																								3e-05										0.01514				0.00171
Fiolen	84	SE633025-142267	6327724	471494	14.5296	57.092	8	15																									0.00059
Hinnasjön	91	SE630605-144655	6303819	495647	14.9286	56.8781	8	17																		2e-05														0.00078
Tomeshultagölen	99	SE629026-147562	6288378	524888	15.4069	56.7388	8	15
Storasjö	86	SE631360-146750	6311612	516497	15.2712	56.9478	8	18
Brunnsjön	98	SE627443-149526	6272787	544705	15.7281	56.5972	8	15
Hjärtsjön	83	SE632515-146675	6323148	515611	15.2573	57.0515	8	17
Fräcksjön	118	SE645289-128665	6448672	334101	12.1838	58.1486	8	18										0.00083
Tångerdasjön	143	SE637120-145525	6369038	503572	15.0595	57.464	8	15										0.04011															0.00057													0.0028
Alsjön	111	SE647050-130644	6466507	353666	12.5046	58.3155	8	18
Fjärasjö	121	SE638725-146677	6385218	514896	15.2493	57.6091	8	15													5e-05
St. Lummersjön	102	SE644463-139986	6441770	447338	14.1062	58.1142	8	16
Hökesjön	95	SE639047-149701	6388795	545084	15.7582	57.6395	8	17										0.01676																				0.00233
Tängersjö	120	SE637121-151366	6369742	561955	16.0328	57.4661	8	17										0.00818																				0.00248
Skärgölen	150	SE640609-148673	6404286	534623	15.5822	57.7793	8	17
Rotehogstjärnen	94	SE652902-125783	6524402	304388	11.615	58.8155	8	10
Allgjuttern	96	SE642489-151724	6423441	564895	16.0963	57.9479	8	16
Humsjön	113	SE650061-142276	6497994	469555	14.4758	58.6212	8	16										0.02818			0.02877												0.00028
Västra Solsjön	117	SE655863-129783	6554474	344002	12.2763	59.1009	8	24										0.01377																												0.00074
Fagertärn	131	SE651558-143620	6513117	482808	14.7058	58.7582	8	16										0.00041												1e-05
Grissjön	110	SE651578-146163	6513623	508222	15.1451	58.763	8	15
Bysjön	88	SE658086-130264	6576747	348540	12.3399	59.3024	8	23																									0.00022
Överudssjön	80	SE659105-133982	6587380	385573	12.9841	59.4095	8	22										0.60238																				4.39668
Skärgölen	109	SE651573-152481	6514333	571374	16.2339	58.7631	8	8										0.00022			0.00077													0.0001
Ulvsjön	87	SE661521-130182	6611064	347304	12.2937	59.6098	8	23																						2e-05
Limmingsjön	92	SE660804-142742	6605422	472916	14.5233	59.5867	8	17
Översjön	59	SE664410-136192	6640666	407015	13.3382	59.893	8	18
Rundbosjön	142	SE652177-159038	6521160	636846	17.3691	58.8086	8	4	0.00401									0.28277								0.00011							0.0009	0.09508						0.00048
Lillsjön	141	SE655380-155738	6552780	603472	16.8065	59.1017	8	4										0.67417															0.00036	2.58926			0.14854
Björken	76	SE652707-159032	6526457	636722	17.3702	58.8562	8	4										0.00133			0.00253																									0.00587
Stora Envättern	82	SE655587-158869	6555227	634745	17.3535	59.115	8	7																					0.00016
Övre Skärsjön	90	SE663532-148571	6633396	530845	15.5503	59.8371	8	11
Dagarn	89	SE664197-149337	6640136	538420	15.6867	59.897	8	11										0.00039					0.00498																							0.00496
Hällsjön	57	SE667151-149602	6669695	540709	15.7366	60.1628	8	13
Ekholmssjön	148	SE663907-156927	6638162	614324	17.0449	59.8658	8	10																								0.00357	0.00124					0.0327		0.00203
Gipsjön	58	SE672729-138082	6724037	424887	13.6265	60.645	8	17
Fysingen	140	SE660749-161885	6607195	664270	17.9081	59.5707	8	5													0.0019																			0.00095
Siggeforasjön	62	SE665175-157559	6650914	620487	17.1623	59.9785	8	14
Tärnan	119	SE660688-164478	6606900	690200	18.366	59.557	8	5										0.07262
Edasjön	55	SE663365-161779	6633334	662893	17.904	59.8056	8	22	0.00539									0.00026															0.00156	0.06566
Spjutsjön	54	SE672467-148031	6722638	524356	15.4453	60.6388	8	11																													0.00028
Gosjön	133	SE677506-156174	6774007	605132	16.9527	61.0874	8	22																					0.0016
Sangen	115	SE686849-145214	6866040	494426	14.8969	61.9277	8	12										0.00108																								0.00045				0.003
Stensjön	132	SE683673-154083	6835394	583469	16.5753	61.6428	8	9
Tväringen	126	SE690345-149315	6901492	534982	15.6765	62.2444	8	10
Stor-Backsjön	116	SE695220-143383	6949478	475083	14.5165	62.676	8	9																													0.00014
V. Rännöbodsjön	134	SE691365-156127	6912536	602945	16.9906	62.331	8	9	0.00268									0.0385					0.00062										0.00131	0.00024												0.00055
Stor-Björsjön	114	SE706083-132287	7056652	362825	12.2332	63.6111	8	24										0.00039								2e-05
Fyrsjön	74	SE704082-148125	7038648	521368	15.4321	63.4766	8	1										0.00254														2e-05														0.00064
Hällvattnet	61	SE704955-159090	7048754	630861	17.6366	63.5438	8	4										0.00021
Degervattnet	112	SE708512-152086	7083426	560401	16.2294	63.8728	8	1										0.00023																												0.00029
Dunnervattnet	139	SE713131-144608	7128648	485073	14.6948	64.2847	8	1
Remmarsjön	60	SE708619-162132	7085765	660807	18.2726	63.862	8	10
Mäsen	56	SE665654-149206	6654684	536934	15.3844	64.7252	8	13	0.00102									0.01287															0.00066	0.0012
Stor-Arasjön	104	SE716717-158596	7166268	624434	17.6004	64.5986	8	14										0.00191
Täftesträsket	107	SE711365-171748	7114434	756591	20.262	64.0611	8	17										0.00137
Bjännsjön	135	SE713404-172465	7134909	763500	20.4387	64.2389	8	16
Stor-Tjulträsket	137	SE731799-151196	7316078	548538	16.0679	65.9619	8	16
Vuolgamjaure	103	SE728744-162653	7287010	663453	18.5561	65.6634	8	16
Brännträsket	101	SE728095-175926	7282225	796227	21.4169	65.5262	8	17
Louvvajaure	122	SE736804-160569	7367313	641584	18.1695	66.3931	8	16
Pahajärvi	125	SE742829-183168	7430468	866731	23.3529	66.7709	8	15										0.03446															4e-05
[truncated: 768 more columns]

## Sheet: Sampling year=2010
Lake	Site ID	(not relevant) EU id	X coordinate	Y coordinate	Longitude	Latitude	Sampling month	Sampling day	Acanthoceras zachariasii	Acanthosphaera zachariasii	Achnanthidium minutissimum	Actinastrum aciculare	Actinastrum hantzschii	Actinocyclus normanii var. subsalsus	Acutodesmus	Acutodesmus dimorphus	Amphidinium	Anabaena	Anabaenopsis	Anathece bachmannii	Anathece clathrata	Anathece minutissima	Anathece smithii	Ankistrodesmus	Ankistrodesmus falcatus	Ankistrodesmus fusiformis	Ankistrodesmus gracilis	Ankistrodesmus nannoselene	Ankistrodesmus spiralis	Ankyra	Ankyra ancora	Ankyra judayi	Ankyra lanceolata	Aphanizomenon	Aphanizomenon flexuosum	Aphanizomenon flosaquae	Aphanizomenon gracile	Aphanizomenon klebahnii	Aphanizomenon yezoense	Aphanocapsa	Aphanocapsa conferta	Aphanocapsa delicatissima	Aphanocapsa holsatica s.lat.	Aphanocapsa incerta	Aphanocapsa planctonica	Aphanothece	Aphanothece elabens	Astasia	Asterionella
Krankesjön	146	SE617797-135339	6174721	404038	13.4728	55.7087	8	26										0.0371971			0.0478762																			0.0118947						0.0385389
Krageholmssjön	138	SE615375-137087	6150719	421789	13.762	55.4963	8	23										0.00892181																			0.102415						0.0113239
St Skärsjön	73	SE628606-133205	6282493	381448	13.0712	56.6748	8	19
Rammsjön	78	SE629570-135470	6292542	403889	13.429	56.7656	8	17
Skärsjön	66	SE633344-130068	6329472	349541	12.5199	57.0842	8	9
Bäen	63	SE623624-141149	6233634	461425	14.3775	56.246	8	25
Harasjön	71	SE632231-136476	6319106	413711	13.5792	57.0074	8	10
Örsjön	70	SE624038-143063	6237996	480506	14.688	56.2865	8	9										0.00157633
Svinarydsjön	69	SE622803-144609	6225833	496102	14.9372	56.1775	8	10																								0.000342562
Lilla Öresjön	79	SE638665-129243	6382547	340666	12.3394	57.5576	8	17
Hagasjön	130	SE635878-137392	6355662	422434	13.7142	57.3375	8	17
Älgarydssjön	75	SE633989-140731	6337178	456028	14.2727	57.1757	8	24
Sännen	68	SE624421-147234	6242312	522150	15.3582	56.325	8	16
Fiolen	84	SE633025-142267	6327724	471494	14.5296	57.092	8	18
Hinnasjön	91	SE630605-144655	6303819	495647	14.9286	56.8781	8	19
Tomeshultagölen	99	SE629026-147562	6288378	524888	15.4069	56.7388	8	31
Storasjö	86	SE631360-146750	6311612	516497	15.2712	56.9478	8	19
Brunnsjön	98	SE627443-149526	6272787	544705	15.7281	56.5972	8	16
Hjärtsjön	83	SE632515-146675	6323148	515611	15.2573	57.0515	8	19
Fräcksjön	118	SE645289-128665	6448672	334101	12.1838	58.1486	8	14
Tångerdasjön	143	SE637120-145525	6369038	503572	15.0595	57.464	8	16										0.750259			0.000268083												3.927e-05
Alsjön	111	SE647050-130644	6466507	353666	12.5046	58.3155	8	14
Fjärasjö	121	SE638725-146677	6385218	514896	15.2493	57.6091	8	16										0.000185557																						0.00759752
St. Lummersjön	102	SE644463-139986	6441770	447338	14.1062	58.1142	8	11
Hökesjön	95	SE639047-149701	6388795	545084	15.7582	57.6395	8	23										0.000369606
Tängersjö	120	SE637121-151366	6369742	561955	16.0328	57.4661	8	23										0.00787035
Skärgölen	150	SE640609-148673	6404286	534623	15.5822	57.7793	8	23
Rotehogstjärnen	94	SE652902-125783	6524402	304388	11.615	58.8155	8	10
Ymsen	147	SE650398-139136	6500984	438132	13.9369	58.6452	8	11	0.001703									0.00709348			0.00380631												0.00180802				0.558619									0.0130842
Allgjuttern	96	SE642489-151724	6423441	564895	16.0963	57.9479	8	25
Humsjön	113	SE650061-142276	6497994	469555	14.4758	58.6212	8	11										0.00246637															0.000452004
Västra Solsjön	117	SE655863-129783	6554474	344002	12.2763	59.1009	8	26										0.00685178
Fagertärn	131	SE651558-143620	6513117	482808	14.7058	58.7582	8	9										0.00027909
Grissjön	110	SE651578-146163	6513623	508222	15.1451	58.763	8	10
Bysjön	88	SE658086-130264	6576747	348540	12.3399	59.3024	8	18										0.00288243
Överudssjön	80	SE659105-133982	6587380	385573	12.9841	59.4095	8	19	0.00179448									0.102315															0.000951588	0.172356
Skärgölen	109	SE651573-152481	6514333	571374	16.2339	58.7631	8	11																0.000695086									0.00159862
Ulvsjön	87	SE661521-130182	6611064	347304	12.2937	59.6098	8	19										0.00121903
Limmingsjön	92	SE660804-142742	6605422	472916	14.5233	59.5867	8	11										0.002618
Översjön	59	SE664410-136192	6640666	407015	13.3382	59.893	8	19
Rundbosjön	142	SE652177-159038	6521160	636846	17.3691	58.8086	8	17	0.0114354									0.207922																0.00924887						0.000634392
Lillsjön	141	SE655380-155738	6552780	603472	16.8065	59.1017	8	19	0.0150294									0.0139889												0.00304521		4.56782e-05	0.000892152	0.0129484			0.0246223
Björken	76	SE652707-159032	6526457	636722	17.3702	58.8562	8	17													0.000713671																									0.00705297
Djupa Holmsjön	128	SE656263-156963	6561754	615611	17.023	59.1792	8	19										0.000167552											0.000282495
Stora Envättern	82	SE655587-158869	6555227	634745	17.3535	59.115	8	17
N. Yngern	81	SE656206-159170	6561452	637680	17.4086	59.1699	8	17	0.000114847									0.00936297												5.70937e-05				0.00606957			0.00147982			0.00062803						0.000228375
Övre Skärsjön	90	SE663532-148571	6633396	530845	15.5503	59.8371	8	11
Dagarn	89	SE664197-149337	6640136	538420	15.6867	59.897	8	11													0.00437968
Hällsjön	57	SE667151-149602	6669695	540709	15.7366	60.1628	8	11										0.00204666
Ekholmssjön	148	SE663907-156927	6638162	614324	17.0449	59.8658	8	11										0.00061601														0.00226922
Gipsjön	58	SE672729-138082	6724037	424887	13.6265	60.645	8	19
Fysingen	140	SE660749-161885	6607195	664270	17.9081	59.5707	8	18																									0.000604035
Siggeforasjön	62	SE665175-157559	6650914	620487	17.1623	59.9785	8	15
Tärnan	119	SE660688-164478	6606900	690200	18.366	59.557	8	18										0.000670208
Edasjön	55	SE663365-161779	6633334	662893	17.904	59.8056	8	26	0.0577019									0.00651442														0.000223028	0.000856429	0.348817
Spjutsjön	54	SE672467-148031	6722638	524356	15.4453	60.6388	8	10										0.00952628
Långsjön	129	SE673534-153381	6733960	577702	16.4281	60.7343	8	11													1.07233e-05
Gosjön	133	SE677506-156174	6774007	605132	16.9527	61.0874	8	11																		9.85206e-05
Stensjön	132	SE683673-154083	6835394	583469	16.5753	61.6428	8	11
Tväringen	126	SE690345-149315	6901492	534982	15.6765	62.2444	8	9																		6.63506e-06
V. Rännöbodsjön	134	SE691365-156127	6912536	602945	16.9906	62.331	8	11	0.000170023									0.00708665															8.71485e-05				0.00763409
Valasjön	65	SE698918-158665	6988354	627371	17.5188	63.0034	8	11
Stor-Björsjön	114	SE706083-132287	7056652	362825	12.2332	63.6111	8	3										3.76332e-05								2.41275e-06											1.9635e-05
Fyrsjön	74	SE704082-148125	7038648	521368	15.4321	63.4766	8	4										0.000530272																			0.00025659
Hällvattnet	61	SE704955-159090	7048754	630861	17.6366	63.5438	8	15										7.21612e-05																			0.000176715
Degervattnet	112	SE708512-152086	7083426	560401	16.2294	63.8728	8	3										0.000669817
Dunnervattnet	139	SE713131-144608	7128648	485073	14.6948	64.2847	8	3										0.00358901
Remmarsjön	60	SE708619-162132	7085765	660807	18.2726	63.862	8	16
Mäsen	56	SE665654-149206	6654684	536934	15.3844	64.7252	8	11	0.00152682									0.0203242															0.000376215					0.000673481
Stor-Arasjön	104	SE716717-158596	7166268	624434	17.6004	64.5986	8	7
Täftesträsket	107	SE711365-171748	7114434	756591	20.262	64.0611	8	19
Bjännsjön	135	SE713404-172465	7134909	763500	20.4387	64.2389	8	18
Stor-Tjulträsket	137	SE731799-151196	7316078	548538	16.0679	65.9619	8	3																																						0.000531214
Vuolgamjaure	103	SE728744-162653	7287010	663453	18.5561	65.6634	8	15
Brännträsket	101	SE728095-175926	7282225	796227	21.4169	65.5262	8	25																																						0.00380364
Louvvajaure	122	SE736804-160569	7367313	641584	18.1695	66.3931	8	15
Njalakjaure	106	SE741340-153576	7411751	571098	16.6185	66.8156	8	23										0.003238
Jutsajaure	123	SE744629-167999	7446496	714847	19.9436	67.059	8	23
Pahajärvi	125	SE742829-183168	7430468	866731	23.3529	66.7709	8	18										0.00371307															5.5319e-05
Abiskojaure	136	SE758208-161749	7581424	650600	18.6525	68.3058	8	23
[truncated: 768 more columns]

## Sheet: Sampling year=2009
Lake	Site ID	(not relevant) EU id	X coordinate	Y coordinate	Longitude	Latitude	Sampling month	Sampling day	Acanthoceras zachariasii	Acanthosphaera zachariasii	Achnanthidium minutissimum	Actinastrum aciculare	Actinastrum hantzschii	Actinocyclus normanii var. subsalsus	Acutodesmus	Acutodesmus dimorphus	Amphidinium	Anabaena	Anabaenopsis	Anathece bachmannii	Anathece clathrata	Anathece minutissima	Anathece smithii	Ankistrodesmus	Ankistrodesmus falcatus	Ankistrodesmus fusiformis	Ankistrodesmus gracilis	Ankistrodesmus nannoselene	Ankistrodesmus spiralis	Ankyra	Ankyra ancora	Ankyra judayi	Ankyra lanceolata	Aphanizomenon	Aphanizomenon flexuosum	Aphanizomenon flosaquae	Aphanizomenon gracile	Aphanizomenon klebahnii	Aphanizomenon yezoense	Aphanocapsa	Aphanocapsa conferta	Aphanocapsa delicatissima	Aphanocapsa holsatica s.lat.	Aphanocapsa incerta	Aphanocapsa planctonica	Aphanothece	Aphanothece elabens	Astasia	Asterionella
Havgårdssjön	145	SE615365-134524	6150322	396176	13.3569	55.488	8	17	0.00271434									0.053579						0.000148786										0.516736
Krankesjön	146	SE617797-135339	6174721	404038	13.4728	55.7087	8	19										0.0553053															0.00108055
Krageholmssjön	138	SE615375-137087	6150719	421789	13.762	55.4963	8	10										0.0294525																0.112693
St Skärsjön	73	SE628606-133205	6282493	381448	13.0712	56.6748	8	25
Rammsjön	78	SE629570-135470	6292542	403889	13.429	56.7656	8	18
Bäen	63	SE623624-141149	6233634	461425	14.3775	56.246	8	18
Örsjön	70	SE624038-143063	6237996	480506	14.688	56.2865	8	11
Svinarydsjön	69	SE622803-144609	6225833	496102	14.9372	56.1775	8	12																								0.000172893
Lilla Öresjön	79	SE638665-129243	6382547	340666	12.3394	57.5576	8	11
Hagasjön	130	SE635878-137392	6355662	422434	13.7142	57.3375	8	17
Älgarydssjön	75	SE633989-140731	6337178	456028	14.2727	57.1757	8	13
Sännen	68	SE624421-147234	6242312	522150	15.3582	56.325	8	12										0.000282744
Fiolen	84	SE633025-142267	6327724	471494	14.5296	57.092	8	17
Hinnasjön	91	SE630605-144655	6303819	495647	14.9286	56.8781	8	19
Tomeshultagölen	99	SE629026-147562	6288378	524888	15.4069	56.7388	8	26
Storasjö	86	SE631360-146750	6311612	516497	15.2712	56.9478	8	19
Brunnsjön	98	SE627443-149526	6272787	544705	15.7281	56.5972	8	18
Hjärtsjön	83	SE632515-146675	6323148	515611	15.2573	57.0515	8	19
Fräcksjön	118	SE645289-128665	6448672	334101	12.1838	58.1486	8	11
Tångerdasjön	143	SE637120-145525	6369038	503572	15.0595	57.464	8	10										2.81479
Alsjön	111	SE647050-130644	6466507	353666	12.5046	58.3155	8	12
Fjärasjö	121	SE638725-146677	6385218	514896	15.2493	57.6091	8	10
St. Lummersjön	102	SE644463-139986	6441770	447338	14.1062	58.1142	8	5																8.92214e-05
Hökesjön	95	SE639047-149701	6388795	545084	15.7582	57.6395	8	19										0.00347436
Tängersjö	120	SE637121-151366	6369742	561955	16.0328	57.4661	8	19										0.000123533
Skärgölen	150	SE640609-148673	6404286	534623	15.5822	57.7793	8	19
Rotehogstjärnen	94	SE652902-125783	6524402	304388	11.615	58.8155	8	13
Ymsen	147	SE650398-139136	6500984	438132	13.9369	58.6452	8	5	3.217e-05									0.0153153															0.000253561	0.00113098
Allgjuttern	96	SE642489-151724	6423441	564895	16.0963	57.9479	8	12
Humsjön	113	SE650061-142276	6497994	469555	14.4758	58.6212	8	5										0.003927
Västra Solsjön	117	SE655863-129783	6554474	344002	12.2763	59.1009	8	10										0.00215985
Fagertärn	131	SE651558-143620	6513117	482808	14.7058	58.7582	8	10										0.0107358
Bysjön	88	SE658086-130264	6576747	348540	12.3399	59.3024	8	27																									0.000104672													0.0015225
Överudssjön	80	SE659105-133982	6587380	385573	12.9841	59.4095	8	26	0.0283358									0.51724															0.000602672	0.0902819			0.0369335	0.0328298
Skärgölen	109	SE651573-152481	6514333	571374	16.2339	58.7631	8	31
Ulvsjön	87	SE661521-130182	6611064	347304	12.2937	59.6098	8	27										0.000895612
Limmingsjön	92	SE660804-142742	6605422	472916	14.5233	59.5867	8	11
Översjön	59	SE664410-136192	6640666	407015	13.3382	59.893	8	26
Rundbosjön	142	SE652177-159038	6521160	636846	17.3691	58.8086	8	17	0.00565488									0.137157														0.000518691	0.000907709	0.0132536									0.00378212
Lillsjön	141	SE655380-155738	6552780	603472	16.8065	59.1017	8	18	0.00031416									0.0100531															0.000864443	3.15305
Björken	76	SE652707-159032	6526457	636722	17.3702	58.8562	8	18
Bästeträsk	144	SE642555-168553	6426108	733122	18.936	57.9157	8	26										0.000268083
Djupa Holmsjön	128	SE656263-156963	6561754	615611	17.023	59.1792	8	18																					0.000471826
Stora Envättern	82	SE655587-158869	6555227	634745	17.3535	59.115	8	8
N. Yngern	81	SE656206-159170	6561452	637680	17.4086	59.1699	8	8										0.0182606															0.000194504	0.046499
Övre Skärsjön	90	SE663532-148571	6633396	530845	15.5503	59.8371	8	20
Dagarn	89	SE664197-149337	6640136	538420	15.6867	59.897	8	19
Hällsjön	57	SE667151-149602	6669695	540709	15.7366	60.1628	8	21
Ekholmssjön	148	SE663907-156927	6638162	614324	17.0449	59.8658	8	12																								0.00176995	0.000114195
Gipsjön	58	SE672729-138082	6724037	424887	13.6265	60.645	8	20
Fysingen	140	SE660749-161885	6607195	664270	17.9081	59.5707	8	4																									0.000216111
Siggeforasjön	62	SE665175-157559	6650914	620487	17.1623	59.9785	8	20
Tärnan	119	SE660688-164478	6606900	690200	18.366	59.557	8	4																										0.0249123
Edasjön	55	SE663365-161779	6633334	662893	17.904	59.8056	8	12	0.00219912									0.007854														0.000414932		4.60421
Spjutsjön	54	SE672467-148031	6722638	524356	15.4453	60.6388	8	18										0.00351725
Långsjön	129	SE673534-153381	6733960	577702	16.4281	60.7343	8	11													0.000158605
Gosjön	133	SE677506-156174	6774007	605132	16.9527	61.0874	8	11										0.00977163											0.000483228
Stensjön	132	SE683673-154083	6835394	583469	16.5753	61.6428	8	10
Tväringen	126	SE690345-149315	6901492	534982	15.6765	62.2444	8	9										0.000563618
Stor-Backsjön	116	SE695220-143383	6949478	475083	14.5165	62.676	8	3										0.00288758
V. Rännöbodsjön	134	SE691365-156127	6912536	602945	16.9906	62.331	8	13	0.00580568									0.0456278			0.0013798												0.00437731									0.000237897
Valasjön	65	SE698918-158665	6988354	627371	17.5188	63.0034	8	12													0.00023789
Stor-Björsjön	114	SE706083-132287	7056652	362825	12.2332	63.6111	8	19										0.000555897
Fyrsjön	74	SE704082-148125	7038648	521368	15.4321	63.4766	8	4
Hällvattnet	61	SE704955-159090	7048754	630861	17.6366	63.5438	8	16										0.00539517
Degervattnet	112	SE708512-152086	7083426	560401	16.2294	63.8728	8	10										0.00210177
Dunnervattnet	139	SE713131-144608	7128648	485073	14.6948	64.2847	8	11										0.000316302
Remmarsjön	60	SE708619-162132	7085765	660807	18.2726	63.862	8	10
Mäsen	56	SE665654-149206	6654684	536934	15.3844	64.7252	8	21										0.0154416															0.00247413
Stor-Arasjön	104	SE716717-158596	7166268	624434	17.6004	64.5986	8	23
Täftesträsket	107	SE711365-171748	7114434	756591	20.262	64.0611	8	7																									6.66093e-05
Bjännsjön	135	SE713404-172465	7134909	763500	20.4387	64.2389	8	3
Stor-Tjulträsket	137	SE731799-151196	7316078	548538	16.0679	65.9619	8	11										2.77949e-05			0.000399712
Vuolgamjaure	103	SE728744-162653	7287010	663453	18.5561	65.6634	8	17
Brännträsket	101	SE728095-175926	7282225	796227	21.4169	65.5262	8	18										0.000588496																						0.000277856						0.000333046
Louvvajaure	122	SE736804-160569	7367313	641584	18.1695	66.3931	8	18																																						0.00087556
Njalakjaure	106	SE741340-153576	7411751	571098	16.6185	66.8156	8	20
Jutsajaure	123	SE744629-167999	7446496	714847	19.9436	67.059	8	12										0.00173718
Pahajärvi	125	SE742829-183168	7430468	866731	23.3529	66.7709	8	12										0.0177887			0.00511559												4.46044e-05
Abiskojaure	136	SE758208-161749	7581424	650600	18.6525	68.3058	8	28
[truncated: 768 more columns]

[truncated: 13 more sheets: Sampling year=2008, Sampling year=2007, Sampling year=2006, Sampling year=2005, Sampling year=2004, Sampling year=2003, Sampling year=2002, Sampling year=2001, Sampling year=2000, Sampling year=1999, Sampling year=1998, Sampling year=1997, Sampling year=1996]
